# Supplementary material for: EPRS1 correlates with malignant progression in hepatocellular carcinoma
Source: Infect Agent Cancer. 2023 May 3;18:27. doi: 10.1186/s13027-023-00503-0 (PMC10155449; doi:10.1186/s13027-023-00503-0)
Supplement: Supplementary file 1 — Supplementary Material 1 [file 13027_2023_503_MOESM1_ESM.xlsx]

## Sheet: Supplementary Table 1
Supplementary Table 1. Differentially regulated protein by halofuginone.
Protein accession	Protein description	Gene name	Halo/DMSO Ratio	Halo/DMSO CV	Regulated Type	MW [kDa]	Coverage [%]	Peptides	PSM	Unique Peptides	DMSO_1	DMSO_2	Halo_1	Halo_2	Subcellular localization	KEGG KO No.	KEGG Gene	KEGG pathway	Biological Process	Cellular Component	Molecular Function	Pfam ID	Domain description	KOG category	KOG NO.	KOG description
Q9BQ70	Transcription factor 25 OS=Homo sapiens OX=9606 GN=TCF25 PE=1 SV=1	TCF25	0.632	0.049229	Down	76.6	9	5	11	5	1.198	1.235	0.731	0.808	nucleus				GO:0000122 negative regulation of transcription by RNA polymerase II; GO:0006355 regulation of transcription, DNA-templated; GO:0006357 regulation of transcription by RNA polymerase II; GO:0007275 multicellular organism development; GO:0007507 heart development; GO:0009889 regulation of biosynthetic process; GO:0009890 negative regulation of biosynthetic process; GO:0009892 negative regulation of…	GO:0005622 intracellular; GO:0005623 cell; GO:0005634 nucleus; GO:0043226 organelle; GO:0043227 membrane-bounded organelle; GO:0043229 intracellular organelle; GO:0043231 intracellular membrane-bounded organelle;	GO:0003700 DNA-binding transcription factor activity; GO:0140110 transcription regulator activity;			K	KOG2422	Uncharacterized conserved protein
Q9NXH8	Torsin-4A OS=Homo sapiens OX=9606 GN=TOR4A PE=1 SV=2	TOR4A	0.745	0.0227793	Down	46.9	21	8	27	8	1.142	1.13	0.864	0.828	cytoplasm				GO:0002576 platelet degranulation; GO:0006810 transport; GO:0006887 exocytosis; GO:0009987 cellular process; GO:0016192 vesicle-mediated transport; GO:0032940 secretion by cell; GO:0045055 regulated exocytosis; GO:0046903 secretion; GO:0051179 localization; GO:0051234 establishment of localization;	GO:0005576 extracellular region; GO:0005622 intracellular; GO:0005623 cell; GO:0005737 cytoplasm; GO:0012505 endomembrane system; GO:0030141 secretory granule; GO:0031091 platelet alpha granule; GO:0031093 platelet alpha granule lumen; GO:0031410 cytoplasmic vesicle; GO:0031974 membrane-enclosed lumen; GO:0031982 vesicle; GO:0031983 vesicle lumen; GO:0034774 secretory granule lumen; GO:0043226 or…				O	KOG2170	ATPase of the AAA+ superfamily
Q06418	Tyrosine-protein kinase receptor TYRO3 OS=Homo sapiens OX=9606 GN=TYRO3 PE=1 SV=1	TYRO3	0.747	0.0151455	Down	96.8	6	3	5	3	1.17	1.117	0.883	0.826	plasma membrane	K05116			GO:0000003 reproduction; GO:0000902 cell morphogenesis; GO:0000904 cell morphogenesis involved in differentiation; GO:0001775 cell activation; GO:0001779 natural killer cell differentiation; GO:0002376 immune system process; GO:0002520 immune system development; GO:0002521 leukocyte differentiation; GO:0002682 regulation of immune system process; GO:0002683 negative regulation of immune system pr…	GO:0005622 intracellular; GO:0005623 cell; GO:0005634 nucleus; GO:0005635 nuclear envelope; GO:0005737 cytoplasm; GO:0005783 endoplasmic reticulum; GO:0005789 endoplasmic reticulum membrane; GO:0005886 plasma membrane; GO:0005887 integral component of plasma membrane; GO:0009986 cell surface; GO:0012505 endomembrane system; GO:0016020 membrane; GO:0016021 integral component of membrane; GO:003122…	GO:0003824 catalytic activity; GO:0004672 protein kinase activity; GO:0004713 protein tyrosine kinase activity; GO:0004714 transmembrane receptor protein tyrosine kinase activity; GO:0004888 transmembrane signaling receptor activity; GO:0005488 binding; GO:0005515 protein binding; GO:0016301 kinase activity; GO:0016740 transferase activity; GO:0016772 transferase activity, transferring phosphorus…	PF07679; PF00041; PF07714	Immunoglobulin I-set domain; Fibronectin type III domain; Protein tyrosine kinase
Q2T9J0	Peroxisomal leader peptide-processing protease OS=Homo sapiens OX=9606 GN=TYSND1 PE=1 SV=3	TYSND1	0.704	0.0391443	Down	59.3	4	2	2	2	1.202	1.136	0.823	0.823	mitochondria	K23012			GO:0006508 proteolysis; GO:0006605 protein targeting; GO:0006625 protein targeting to peroxisome; GO:0006807 nitrogen compound metabolic process; GO:0006810 transport; GO:0006886 intracellular protein transport; GO:0006996 organelle organization; GO:0007031 peroxisome organization; GO:0008104 protein localization; GO:0008152 metabolic process; GO:0009894 regulation of catabolic process; GO:000998…	GO:0005622 intracellular; GO:0005623 cell; GO:0005737 cytoplasm; GO:0005777 peroxisome; GO:0005782 peroxisomal matrix; GO:0005829 cytosol; GO:0031907 microbody lumen; GO:0031974 membrane-enclosed lumen; GO:0042579 microbody; GO:0043226 organelle; GO:0043227 membrane-bounded organelle; GO:0043229 intracellular organelle; GO:0043231 intracellular membrane-bounded organelle; GO:0043233 organelle lum…	GO:0002020 protease binding; GO:0003824 catalytic activity; GO:0004175 endopeptidase activity; GO:0004252 serine-type endopeptidase activity; GO:0005488 binding; GO:0005515 protein binding; GO:0008233 peptidase activity; GO:0008234 cysteine-type peptidase activity; GO:0008236 serine-type peptidase activity; GO:0016787 hydrolase activity; GO:0017171 serine hydrolase activity; GO:0019899 enzyme bin…	PF13365	Trypsin-like peptidase domain	O	KOG1320	Serine protease
P02786	Transferrin receptor protein 1 OS=Homo sapiens OX=9606 GN=TFRC PE=1 SV=2	TFRC	0.6	0.0188562	Down	84.8	21	14	33	14	1.219	1.263	0.741	0.748	plasma membrane	K06503	TFRC; transferrin receptor	hsa04066 HIF-1 signaling pathway; hsa04216 Ferroptosis; hsa04145 Phagosome; hsa04640 Hematopoietic cell lineage; hsa04144 Endocytosis	GO:0000018 regulation of DNA recombination; GO:0000041 transition metal ion transport; GO:0001101 response to acid chemical; GO:0001666 response to hypoxia; GO:0002376 immune system process; GO:0002520 immune system development; GO:0002521 leukocyte differentiation; GO:0002526 acute inflammatory response; GO:0002573 myeloid leukocyte differentiation; GO:0002637 regulation of immunoglobulin produc…	GO:0005576 extracellular region; GO:0005615 extracellular space; GO:0005622 intracellular; GO:0005623 cell; GO:0005634 nucleus; GO:0005737 cytoplasm; GO:0005739 mitochondrion; GO:0005768 endosome; GO:0005769 early endosome; GO:0005886 plasma membrane; GO:0005887 integral component of plasma membrane; GO:0005905 clathrin-coated pit; GO:0009897 external side of plasma membrane; GO:0009986 cell surf…	GO:0003676 nucleic acid binding; GO:0003723 RNA binding; GO:0003725 double-stranded RNA binding; GO:0004998 transferrin receptor activity; GO:0005215 transporter activity; GO:0005381 iron ion transmembrane transporter activity; GO:0005488 binding; GO:0005515 protein binding; GO:0008324 cation transmembrane transporter activity; GO:0015075 ion transmembrane transporter activity; GO:0015318 inorgan…	PF04253	Transferrin receptor-like dimerisation domain	P	KOG2195	Transferrin receptor and related proteins containing the protease-associated (PA) domain
Q8N1F8	Serine/threonine-protein kinase 11-interacting protein OS=Homo sapiens OX=9606 GN=STK11IP PE=1 SV=4	STK11IP	0.752	0.0169254	Down	120.2	3	3	3	3	1.176	1.1	0.874	0.837	nucleus				GO:0001775 cell activation; GO:0002252 immune effector process; GO:0002263 cell activation involved in immune response; GO:0002274 myeloid leukocyte activation; GO:0002275 myeloid cell activation involved in immune response; GO:0002283 neutrophil activation involved in immune response; GO:0002366 leukocyte activation involved in immune response; GO:0002376 immune system process; GO:0002443 leukoc…	GO:0000323 lytic vacuole; GO:0005576 extracellular region; GO:0005622 intracellular; GO:0005623 cell; GO:0005737 cytoplasm; GO:0005764 lysosome; GO:0005766 primary lysosome; GO:0005773 vacuole; GO:0005775 vacuolar lumen; GO:0012505 endomembrane system; GO:0030141 secretory granule; GO:0031410 cytoplasmic vesicle; GO:0031974 membrane-enclosed lumen; GO:0031982 vesicle; GO:0031983 vesicle lumen; GO…	GO:0005488 binding; GO:0005515 protein binding; GO:0019899 enzyme binding; GO:0019900 kinase binding; GO:0019901 protein kinase binding;			S	KOG1859	Leucine-rich repeat proteins
Q9ULW0	Targeting protein for Xklp2 OS=Homo sapiens OX=9606 GN=TPX2 PE=1 SV=2	TPX2	0.656	0.0991674	Down	85.6	14	9	15	9	1.178	1.214	0.718	0.852	cytoplasm	K16812			GO:0000226 microtubule cytoskeleton organization; GO:0000278 mitotic cell cycle; GO:0000280 nuclear division; GO:0001932 regulation of protein phosphorylation; GO:0001934 positive regulation of protein phosphorylation; GO:0006996 organelle organization; GO:0007010 cytoskeleton organization; GO:0007017 microtubule-based process; GO:0007049 cell cycle; GO:0007051 spindle organization; GO:0007052 mi…	GO:0005576 extracellular region; GO:0005622 intracellular; GO:0005623 cell; GO:0005634 nucleus; GO:0005654 nucleoplasm; GO:0005737 cytoplasm; GO:0005815 microtubule organizing center; GO:0005818 aster; GO:0005819 spindle; GO:0005829 cytosol; GO:0005856 cytoskeleton; GO:0015630 microtubule cytoskeleton; GO:0030424 axon; GO:0031974 membrane-enclosed lumen; GO:0031981 nuclear lumen; GO:0036477 somat…	GO:0000166 nucleotide binding; GO:0001882 nucleoside binding; GO:0001883 purine nucleoside binding; GO:0005488 binding; GO:0005515 protein binding; GO:0005524 ATP binding; GO:0005525 GTP binding; GO:0008144 drug binding; GO:0017076 purine nucleotide binding; GO:0019001 guanyl nucleotide binding; GO:0019899 enzyme binding; GO:0019900 kinase binding; GO:0019901 protein kinase binding; GO:0030554 ad…	PF09041	Aurora-A binding
O76080	AN1-type zinc finger protein 5 OS=Homo sapiens OX=9606 GN=ZFAND5 PE=1 SV=1	ZFAND5	0.743	0.00380677	Down	23.1	21	2	4	2	1.122	1.165	0.836	0.863	nucleus				GO:0001501 skeletal system development; GO:0001667 ameboidal-type cell migration; GO:0001701 in utero embryonic development; GO:0001944 vasculature development; GO:0003008 system process; GO:0003016 respiratory system process; GO:0006928 movement of cell or subcellular component; GO:0007154 cell communication; GO:0007165 signal transduction; GO:0007166 cell surface receptor signaling pathway; GO:…					S	KOG3173	Predicted Zn-finger protein
Q8TEY7	Ubiquitin carboxyl-terminal hydrolase 33 OS=Homo sapiens OX=9606 GN=USP33 PE=1 SV=2	USP33	0.698	0.00101232	Down	106.7	1	1	1	1	1.185	1.16	0.828	0.81	nucleus	K11848			GO:0000226 microtubule cytoskeleton organization; GO:0000902 cell morphogenesis; GO:0000904 cell morphogenesis involved in differentiation; GO:0006464 cellular protein modification process; GO:0006508 proteolysis; GO:0006511 ubiquitin-dependent protein catabolic process; GO:0006807 nitrogen compound metabolic process; GO:0006928 movement of cell or subcellular component; GO:0006935 chemotaxis; GO…	GO:0000151 ubiquitin ligase complex; GO:0000153 cytoplasmic ubiquitin ligase complex; GO:0005622 intracellular; GO:0005623 cell; GO:0005634 nucleus; GO:0005654 nucleoplasm; GO:0005737 cytoplasm; GO:0005794 Golgi apparatus; GO:0005813 centrosome; GO:0005815 microtubule organizing center; GO:0005829 cytosol; GO:0005856 cytoskeleton; GO:0005912 adherens junction; GO:0005925 focal adhesion; GO:001250…	GO:0001664 G protein-coupled receptor binding; GO:0003824 catalytic activity; GO:0004175 endopeptidase activity; GO:0004197 cysteine-type endopeptidase activity; GO:0004843 thiol-dependent ubiquitin-specific protease activity; GO:0005102 signaling receptor binding; GO:0005488 binding; GO:0005515 protein binding; GO:0008233 peptidase activity; GO:0008234 cysteine-type peptidase activity; GO:000827…	PF02148; PF06337	Zn-finger in ubiquitin-hydrolases and other protein; DUSP domain	O	KOG1870	Ubiquitin C-terminal hydrolase
Q68CR1	Protein sel-1 homolog 3 OS=Homo sapiens OX=9606 GN=SEL1L3 PE=1 SV=2	SEL1L3	0.73	0.0474308	Down	128.5	7	6	11	6	1.16	1.161	0.876	0.82	plasma membrane					GO:0005622 intracellular; GO:0005623 cell; GO:0005634 nucleus; GO:0005654 nucleoplasm; GO:0031974 membrane-enclosed lumen; GO:0031981 nuclear lumen; GO:0043226 organelle; GO:0043227 membrane-bounded organelle; GO:0043229 intracellular organelle; GO:0043231 intracellular membrane-bounded organelle; GO:0043233 organelle lumen; GO:0070013 intracellular organelle lumen;				MOT	KOG1550	Extracellular protein SEL-1 and related proteins
O00469	Procollagen-lysine,2-oxoglutarate 5-dioxygenase 2 OS=Homo sapiens OX=9606 GN=PLOD2 PE=1 SV=2	PLOD2	0.68	0.084167	Down	84.6	20	12	24	12	1.174	1.179	0.847	0.754	extracellular	K13645	PLOD2; procollagen-lysine,2-oxoglutarate 5-dioxygenase 2 [EC:1.14.11.4]	hsa00310 Lysine degradation; hsa01100 Metabolic pathways	GO:0001666 response to hypoxia; GO:0006082 organic acid metabolic process; GO:0006464 cellular protein modification process; GO:0006520 cellular amino acid metabolic process; GO:0006575 cellular modified amino acid metabolic process; GO:0006807 nitrogen compound metabolic process; GO:0006950 response to stress; GO:0008152 metabolic process; GO:0008652 cellular amino acid biosynthetic process; GO:…	GO:0005622 intracellular; GO:0005623 cell; GO:0005737 cytoplasm; GO:0005783 endoplasmic reticulum; GO:0005789 endoplasmic reticulum membrane; GO:0005791 rough endoplasmic reticulum; GO:0012505 endomembrane system; GO:0016020 membrane; GO:0030867 rough endoplasmic reticulum membrane; GO:0031090 organelle membrane; GO:0031984 organelle subcompartment; GO:0042175 nuclear outer membrane-endoplasmic r…	GO:0003824 catalytic activity; GO:0008475 procollagen-lysine 5-dioxygenase activity; GO:0016491 oxidoreductase activity; GO:0016705 oxidoreductase activity, acting on paired donors, with incorporation or reduction of molecular oxygen; GO:0016706 2-oxoglutarate-dependent dioxygenase activity; GO:0051213 dioxygenase activity; GO:0070815 peptidyl-lysine 5-dioxygenase activity; GO:0140096 catalytic a…	PF03171	2OG-Fe(II) oxygenase superfamily	O	KOG1971	Lysyl hydroxylase
Q6FIF0	AN1-type zinc finger protein 6 OS=Homo sapiens OX=9606 GN=ZFAND6 PE=1 SV=2	ZFAND6	0.586	0.0494312	Down	22.5	16	2	4	2	1.128	1.371	0.639	0.832	nucleus				GO:0006605 protein targeting; GO:0006625 protein targeting to peroxisome; GO:0006810 transport; GO:0006886 intracellular protein transport; GO:0006996 organelle organization; GO:0007031 peroxisome organization; GO:0008104 protein localization; GO:0009966 regulation of signal transduction; GO:0009987 cellular process; GO:0010033 response to organic substance; GO:0010646 regulation of cell communic…	GO:0005622 intracellular; GO:0005623 cell; GO:0005737 cytoplasm; GO:0005829 cytosol;	GO:0005488 binding; GO:0005515 protein binding; GO:0031593 polyubiquitin modification-dependent protein binding; GO:0140030 modification-dependent protein binding;			U	KOG3173	Predicted Zn-finger protein
Q15631	Translin OS=Homo sapiens OX=9606 GN=TSN PE=1 SV=1	TSN	1.316	0.0177381	Up	26.2	30	6	16	6	0.879	0.865	1.142	1.152	cytoplasm				GO:0006139 nucleobase-containing compound metabolic process; GO:0006259 DNA metabolic process; GO:0006310 DNA recombination; GO:0006725 cellular aromatic compound metabolic process; GO:0006807 nitrogen compound metabolic process; GO:0008152 metabolic process; GO:0009987 cellular process; GO:0034641 cellular nitrogen compound metabolic process; GO:0043170 macromolecule metabolic process; GO:004423…	GO:0005622 intracellular; GO:0005623 cell; GO:0005634 nucleus; GO:0005737 cytoplasm; GO:0005829 cytosol; GO:0043226 organelle; GO:0043227 membrane-bounded organelle; GO:0043229 intracellular organelle; GO:0043231 intracellular membrane-bounded organelle;	GO:0003676 nucleic acid binding; GO:0003677 DNA binding; GO:0003723 RNA binding; GO:0003729 mRNA binding; GO:0005488 binding; GO:0005515 protein binding; GO:0042802 identical protein binding; GO:0044877 protein-containing complex binding; GO:0097159 organic cyclic compound binding; GO:1901363 heterocyclic compound binding;			S	KOG3067	Translin family protein
Q9UJK0	18S rRNA aminocarboxypropyltransferase OS=Homo sapiens OX=9606 GN=TSR3 PE=1 SV=1	TSR3	0.647	0.073281	Down	33.6	10	2	4	2	1.216	1.201	0.746	0.817	mitochondria	K09140			GO:0000154 rRNA modification; GO:0006139 nucleobase-containing compound metabolic process; GO:0006364 rRNA processing; GO:0006396 RNA processing; GO:0006725 cellular aromatic compound metabolic process; GO:0006807 nitrogen compound metabolic process; GO:0008152 metabolic process; GO:0009451 RNA modification; GO:0009987 cellular process; GO:0010467 gene expression; GO:0016070 RNA metabolic process…	GO:0005622 intracellular; GO:0005623 cell; GO:0005737 cytoplasm; GO:0005829 cytosol;	GO:0003824 catalytic activity; GO:0016740 transferase activity;	PF04034	Domain of unknown function (DUF367)	S	KOG3154	Uncharacterized conserved protein
Q6Q0C0	E3 ubiquitin-protein ligase TRAF7 OS=Homo sapiens OX=9606 GN=TRAF7 PE=1 SV=1	TRAF7	0.742	0.0410055	Down	74.6	5	3	3	3	1.096	1.142	0.836	0.822	nucleus	K10646			GO:0000122 negative regulation of transcription by RNA polymerase II; GO:0000185 activation of MAPKKK activity; GO:0001932 regulation of protein phosphorylation; GO:0001934 positive regulation of protein phosphorylation; GO:0006355 regulation of transcription, DNA-templated; GO:0006357 regulation of transcription by RNA polymerase II; GO:0006464 cellular protein modification process; GO:0006807 n…	GO:0000151 ubiquitin ligase complex; GO:0005622 intracellular; GO:0005623 cell; GO:0005634 nucleus; GO:0005737 cytoplasm; GO:0005829 cytosol; GO:0005886 plasma membrane; GO:0016020 membrane; GO:0032991 protein-containing complex; GO:0043226 organelle; GO:0043227 membrane-bounded organelle; GO:0043229 intracellular organelle; GO:0043231 intracellular membrane-bounded organelle; GO:0048471 perinucl…	GO:0003824 catalytic activity; GO:0004842 ubiquitin-protein transferase activity; GO:0005488 binding; GO:0008270 zinc ion binding; GO:0016740 transferase activity; GO:0019787 ubiquitin-like protein transferase activity; GO:0043167 ion binding; GO:0043169 cation binding; GO:0046872 metal ion binding; GO:0046914 transition metal ion binding; GO:0140096 catalytic activity, acting on a protein;	PF13445	RING-type zinc-finger, LisH dimerisation motif	K	KOG0297	TNF receptor-associated factor
P49591	Serine--tRNA ligase, cytoplasmic OS=Homo sapiens OX=9606 GN=SARS1 PE=1 SV=3	SARS1	1.317	0.0987909	Up	58.7	24	10	26	10	0.915	0.834	1.121	1.175	cytoplasm	K01875	SARS; seryl-tRNA synthetase [EC:6.1.1.11]	hsa00970 Aminoacyl-tRNA biosynthesis	GO:0000122 negative regulation of transcription by RNA polymerase II; GO:0001817 regulation of cytokine production; GO:0001818 negative regulation of cytokine production; GO:0006082 organic acid metabolic process; GO:0006139 nucleobase-containing compound metabolic process; GO:0006355 regulation of transcription, DNA-templated; GO:0006357 regulation of transcription by RNA polymerase II; GO:00063…	GO:0005622 intracellular; GO:0005623 cell; GO:0005737 cytoplasm; GO:0005829 cytosol;	GO:0000976 transcription regulatory region sequence-specific DNA binding; GO:0000977 RNA polymerase II transcription regulatory region sequence-specific DNA binding; GO:0000978 RNA polymerase II cis-regulatory region sequence-specific DNA binding; GO:0000987 cis-regulatory region sequence-specific DNA binding; GO:0001046 core promoter sequence-specific DNA binding; GO:0001067 regulatory region nu…	PF02403; PF00587	Seryl-tRNA synthetase N-terminal domain; tRNA synthetase class II core domain (G, H, P, S and T)	J	KOG2509	Seryl-tRNA synthetase
O15164	Transcription intermediary factor 1-alpha OS=Homo sapiens OX=9606 GN=TRIM24 PE=1 SV=3	TRIM24	0.625	0.0181019	Down	116.8	16	11	22	10	1.231	1.2	0.76	0.76	nucleus	K08881			GO:0006139 nucleobase-containing compound metabolic process; GO:0006351 transcription, DNA-templated; GO:0006355 regulation of transcription, DNA-templated; GO:0006366 transcription by RNA polymerase II; GO:0006464 cellular protein modification process; GO:0006468 protein phosphorylation; GO:0006725 cellular aromatic compound metabolic process; GO:0006793 phosphorus metabolic process; GO:0006796 …	GO:0000228 nuclear chromosome; GO:0000785 chromatin; GO:0000790 nuclear chromatin; GO:0000791 euchromatin; GO:0005622 intracellular; GO:0005623 cell; GO:0005634 nucleus; GO:0005654 nucleoplasm; GO:0005694 chromosome; GO:0005719 nuclear euchromatin; GO:0005726 perichromatin fibrils; GO:0005737 cytoplasm; GO:0005829 cytosol; GO:0031974 membrane-enclosed lumen; GO:0031981 nuclear lumen; GO:0043226 o…	GO:0000976 transcription regulatory region sequence-specific DNA binding; GO:0000977 RNA polymerase II transcription regulatory region sequence-specific DNA binding; GO:0000978 RNA polymerase II cis-regulatory region sequence-specific DNA binding; GO:0000987 cis-regulatory region sequence-specific DNA binding; GO:0001067 regulatory region nucleic acid binding; GO:0002039 p53 binding; GO:0003676 n…	PF00643; PF00628; PF00439	B-box zinc finger; PHD-finger; Bromodomain	K	KOG2177	Predicted E3 ubiquitin ligase
Q71RG4	Transmembrane and ubiquitin-like domain-containing protein 2 OS=Homo sapiens OX=9606 GN=TMUB2 PE=1 SV=2	TMUB2	0.516	0.075443	Down	33.8	7	1	1	1	1.324	1.291	0.719	0.63	plasma membrane	K23340						PF00240	Ubiquitin family
P31350	Ribonucleoside-diphosphate reductase subunit M2 OS=Homo sapiens OX=9606 GN=RRM2 PE=1 SV=1	RRM2	1.495	0.0539198	Up	44.8	19	6	12	6	0.813	0.795	1.262	1.143	cytoplasm	K10808	RRM2; ribonucleoside-diphosphate reductase subunit M2 [EC:1.17.4.1]	hsa00983 Drug metabolism - other enzymes; hsa00240 Pyrimidine metabolism; hsa00480 Glutathione metabolism; hsa04115 p53 signaling pathway; hsa00230 Purine metabolism; hsa01100 Metabolic pathways	GO:0000082 G1/S transition of mitotic cell cycle; GO:0000083 regulation of transcription involved in G1/S transition of mitotic cell cycle; GO:0000278 mitotic cell cycle; GO:0006139 nucleobase-containing compound metabolic process; GO:0006355 regulation of transcription, DNA-templated; GO:0006725 cellular aromatic compound metabolic process; GO:0006753 nucleoside phosphate metabolic process; GO:0…	GO:0005622 intracellular; GO:0005623 cell; GO:0005737 cytoplasm; GO:0005829 cytosol; GO:0005971 ribonucleoside-diphosphate reductase complex; GO:0032991 protein-containing complex; GO:1902494 catalytic complex; GO:1990204 oxidoreductase complex;	GO:0003824 catalytic activity; GO:0004748 ribonucleoside-diphosphate reductase activity, thioredoxin disulfide as acceptor; GO:0016491 oxidoreductase activity; GO:0016725 oxidoreductase activity, acting on CH or CH2 groups; GO:0016728 oxidoreductase activity, acting on CH or CH2 groups, disulfide as acceptor; GO:0061731 ribonucleoside-diphosphate reductase activity;	PF00268	Ribonucleotide reductase, small chain	F	KOG1567	Ribonucleotide reductase, beta subunit
Q9Y6M7	Sodium bicarbonate cotransporter 3 OS=Homo sapiens OX=9606 GN=SLC4A7 PE=1 SV=2	SLC4A7	1.315	0.031188	Up	136	5	4	6	4	0.844	0.874	1.085	1.175	plasma membrane	K13858			GO:0001654 eye development; GO:0001754 eye photoreceptor cell differentiation; GO:0001944 vasculature development; GO:0002064 epithelial cell development; GO:0002065 columnar/cuboidal epithelial cell differentiation; GO:0002066 columnar/cuboidal epithelial cell development; GO:0003008 system process; GO:0003407 neural retina development; GO:0006810 transport; GO:0006811 ion transport; GO:0006812 …	GO:0005622 intracellular; GO:0005623 cell; GO:0005737 cytoplasm; GO:0005886 plasma membrane; GO:0005887 integral component of plasma membrane; GO:0016020 membrane; GO:0016021 integral component of membrane; GO:0016323 basolateral plasma membrane; GO:0016324 apical plasma membrane; GO:0031224 intrinsic component of membrane; GO:0031226 intrinsic component of plasma membrane; GO:0031410 cytoplasmic…	GO:0005215 transporter activity; GO:0008324 cation transmembrane transporter activity; GO:0008509 anion transmembrane transporter activity; GO:0008510 sodium:bicarbonate symporter activity; GO:0008514 organic anion transmembrane transporter activity; GO:0015075 ion transmembrane transporter activity; GO:0015077 monovalent inorganic cation transmembrane transporter activity; GO:0015081 sodium ion …	PF07565	Band 3 cytoplasmic domain	P	KOG1172	Na+-independent Cl/HCO3 exchanger AE1 and related transporters (SLC4 family)
Q08AE8	Protein spire homolog 1 OS=Homo sapiens OX=9606 GN=SPIRE1 PE=1 SV=3	SPIRE1	1.678	0.0564674	Up	85.5	2	1	1	1	0.77	0.735	1.344	1.184	nucleus	K02098			GO:0000003 reproduction; GO:0000226 microtubule cytoskeleton organization; GO:0000280 nuclear division; GO:0000910 cytokinesis; GO:0001662 behavioral fear response; GO:0002209 behavioral defense response; GO:0006810 transport; GO:0006950 response to stress; GO:0006952 defense response; GO:0006996 organelle organization; GO:0007010 cytoskeleton organization; GO:0007015 actin filament organization;…	GO:0005622 intracellular; GO:0005623 cell; GO:0005634 nucleus; GO:0005654 nucleoplasm; GO:0005737 cytoplasm; GO:0005794 Golgi apparatus; GO:0005829 cytosol; GO:0005938 cell cortex; GO:0012505 endomembrane system; GO:0012506 vesicle membrane; GO:0016020 membrane; GO:0030659 cytoplasmic vesicle membrane; GO:0031090 organelle membrane; GO:0031410 cytoplasmic vesicle; GO:0031974 membrane-enclosed lum…
P04818	Thymidylate synthase OS=Homo sapiens OX=9606 GN=TYMS PE=1 SV=3	TYMS	0.656	0.0678564	Down	35.7	17	4	4	4	0.947	1.325	0.652	0.828	cytoplasm	K00560	thyA; thymidylate synthase [EC:2.1.1.45]	hsa00670 One carbon pool by folate; hsa00240 Pyrimidine metabolism; hsa01523 Antifolate resistance; hsa01100 Metabolic pathways	GO:0000082 G1/S transition of mitotic cell cycle; GO:0000083 regulation of transcription involved in G1/S transition of mitotic cell cycle; GO:0000278 mitotic cell cycle; GO:0001101 response to acid chemical; GO:0001501 skeletal system development; GO:0001889 liver development; GO:0002064 epithelial cell development; GO:0002065 columnar/cuboidal epithelial cell differentiation; GO:0002066 columna…	GO:0005622 intracellular; GO:0005623 cell; GO:0005634 nucleus; GO:0005730 nucleolus; GO:0005737 cytoplasm; GO:0005739 mitochondrion; GO:0005740 mitochondrial envelope; GO:0005743 mitochondrial inner membrane; GO:0005759 mitochondrial matrix; GO:0005829 cytosol; GO:0016020 membrane; GO:0019866 organelle inner membrane; GO:0031090 organelle membrane; GO:0031966 mitochondrial membrane; GO:0031967 or…	GO:0000166 nucleotide binding; GO:0000900 translation repressor activity, mRNA regulatory element binding; GO:0003676 nucleic acid binding; GO:0003723 RNA binding; GO:0003729 mRNA binding; GO:0003824 catalytic activity; GO:0004799 thymidylate synthase activity; GO:0005488 binding; GO:0005515 protein binding; GO:0005542 folic acid binding; GO:0008144 drug binding; GO:0008168 methyltransferase acti…	PF00303	Thymidylate synthase	F	KOG0673	Thymidylate synthase
Q13309	S-phase kinase-associated protein 2 OS=Homo sapiens OX=9606 GN=SKP2 PE=1 SV=2	SKP2	0.752	0.0272506	Down	47.7	5	2	2	2	1.139	1.136	0.874	0.838	nucleus	K03875	SKP2; F-box and leucine-rich repeat protein 1 (S-phase kinase-associated protein 2)	hsa04110 Cell cycle; hsa04150 mTOR signaling pathway; hsa05200 Pathways in cancer [Cancer network viewer]; hsa05203 Viral carcinogenesis; hsa04068 FoxO signaling pathway; hsa04120 Ubiquitin mediated proteolysis; hsa05169 Epstein-Barr virus infection; hsa05222 Small cell lung cancer	GO:0000082 G1/S transition of mitotic cell cycle; GO:0000086 G2/M transition of mitotic cell cycle; GO:0000209 protein polyubiquitination; GO:0000278 mitotic cell cycle; GO:0006464 cellular protein modification process; GO:0006508 proteolysis; GO:0006511 ubiquitin-dependent protein catabolic process; GO:0006807 nitrogen compound metabolic process; GO:0007049 cell cycle; GO:0008152 metabolic proce…	GO:0000151 ubiquitin ligase complex; GO:0005622 intracellular; GO:0005623 cell; GO:0005634 nucleus; GO:0005654 nucleoplasm; GO:0005730 nucleolus; GO:0005737 cytoplasm; GO:0005829 cytosol; GO:0019005 SCF ubiquitin ligase complex; GO:0031461 cullin-RING ubiquitin ligase complex; GO:0031974 membrane-enclosed lumen; GO:0031981 nuclear lumen; GO:0032991 protein-containing complex; GO:0043226 organelle…	GO:0003824 catalytic activity; GO:0004842 ubiquitin-protein transferase activity; GO:0005488 binding; GO:0005515 protein binding; GO:0016740 transferase activity; GO:0019787 ubiquitin-like protein transferase activity; GO:0042802 identical protein binding; GO:0140096 catalytic activity, acting on a protein;	PF12937	F-box-like	O	KOG2120	SCF ubiquitin ligase, Skp2 component
Q9NQZ5	StAR-related lipid transfer protein 7, mitochondrial OS=Homo sapiens OX=9606 GN=STARD7 PE=1 SV=2	STARD7	0.686	0.030923	Down	43.1	3	1	1	1	1.198	1.164	0.804	0.816	mitochondria	K24141			GO:0006629 lipid metabolic process; GO:0006644 phospholipid metabolic process; GO:0006650 glycerophospholipid metabolic process; GO:0006656 phosphatidylcholine biosynthetic process; GO:0006793 phosphorus metabolic process; GO:0006796 phosphate-containing compound metabolic process; GO:0006807 nitrogen compound metabolic process; GO:0008152 metabolic process; GO:0008610 lipid biosynthetic process;…	GO:0005622 intracellular; GO:0005623 cell; GO:0005737 cytoplasm; GO:0005739 mitochondrion; GO:0005740 mitochondrial envelope; GO:0005741 mitochondrial outer membrane; GO:0016020 membrane; GO:0019867 outer membrane; GO:0031090 organelle membrane; GO:0031966 mitochondrial membrane; GO:0031967 organelle envelope; GO:0031968 organelle outer membrane; GO:0031975 envelope; GO:0043226 organelle; GO:0043…		PF01852	START domain	I	KOG2761	START domain-containing proteins involved in steroidogenesis/phosphatidylcholine transfer
Q93096	Protein tyrosine phosphatase type IVA 1 OS=Homo sapiens OX=9606 GN=PTP4A1 PE=1 SV=2	PTP4A1	1.71	0.0562377	Up	19.8	27	4	4	4	0.77	0.731	1.264	1.3	cytoplasm	K18041			GO:0006464 cellular protein modification process; GO:0006470 protein dephosphorylation; GO:0006793 phosphorus metabolic process; GO:0006796 phosphate-containing compound metabolic process; GO:0006807 nitrogen compound metabolic process; GO:0008152 metabolic process; GO:0009987 cellular process; GO:0016311 dephosphorylation; GO:0019538 protein metabolic process; GO:0030334 regulation of cell migra…	GO:0005622 intracellular; GO:0005623 cell; GO:0005634 nucleus; GO:0005737 cytoplasm; GO:0005768 endosome; GO:0005769 early endosome; GO:0005783 endoplasmic reticulum; GO:0005819 spindle; GO:0005856 cytoskeleton; GO:0005886 plasma membrane; GO:0009898 cytoplasmic side of plasma membrane; GO:0012505 endomembrane system; GO:0015630 microtubule cytoskeleton; GO:0016020 membrane; GO:0031410 cytoplasmi…	GO:0003824 catalytic activity; GO:0004721 phosphoprotein phosphatase activity; GO:0004725 protein tyrosine phosphatase activity; GO:0004727 prenylated protein tyrosine phosphatase activity; GO:0016787 hydrolase activity; GO:0016788 hydrolase activity, acting on ester bonds; GO:0016791 phosphatase activity; GO:0042578 phosphoric ester hydrolase activity; GO:0140096 catalytic activity, acting on a …	PF00782	Dual specificity phosphatase, catalytic domain	T	KOG2836	Protein tyrosine phosphatase IVA1
Q9BYW2	Histone-lysine N-methyltransferase SETD2 OS=Homo sapiens OX=9606 GN=SETD2 PE=1 SV=3	SETD2	0.732	0.0734155	Down	287.4	2	3	3	3	1.158	1.144	0.804	0.881	nucleus	K11423	SETD2; [histone H3]-lysine36 N-trimethyltransferase [EC:2.1.1.359]	hsa00310 Lysine degradation; hsa01100 Metabolic pathways	GO:0000003 reproduction; GO:0000018 regulation of DNA recombination; GO:0000226 microtubule cytoskeleton organization; GO:0000278 mitotic cell cycle; GO:0001501 skeletal system development; GO:0001525 angiogenesis; GO:0001568 blood vessel development; GO:0001570 vasculogenesis; GO:0001701 in utero embryonic development; GO:0001704 formation of primary germ layer; GO:0001706 endoderm formation; GO…	GO:0005622 intracellular; GO:0005623 cell; GO:0005634 nucleus; GO:0005654 nucleoplasm; GO:0005694 chromosome; GO:0031974 membrane-enclosed lumen; GO:0031981 nuclear lumen; GO:0043226 organelle; GO:0043227 membrane-bounded organelle; GO:0043228 non-membrane-bounded organelle; GO:0043229 intracellular organelle; GO:0043231 intracellular membrane-bounded organelle; GO:0043232 intracellular non-membr…	GO:0003824 catalytic activity; GO:0005488 binding; GO:0005515 protein binding; GO:0008092 cytoskeletal protein binding; GO:0008168 methyltransferase activity; GO:0008170 N-methyltransferase activity; GO:0008276 protein methyltransferase activity; GO:0008757 S-adenosylmethionine-dependent methyltransferase activity; GO:0015631 tubulin binding; GO:0016278 lysine N-methyltransferase activity; GO:001…	PF00397; PF08236	WW domain; SRI (Set2 Rpb1 interacting) domain	K	KOG4442	Clathrin coat binding protein/Huntingtin interacting protein HIP1, involved in regulation of endocytosis
Q96TA2	ATP-dependent zinc metalloprotease YME1L1 OS=Homo sapiens OX=9606 GN=YME1L1 PE=1 SV=2	YME1L1	0.736	0.0749379	Down	86.4	14	7	12	7	1.22	1.083	0.85	0.839	plasma membrane	K08955			GO:0006508 proteolysis; GO:0006515 protein quality control for misfolded or incompletely synthesized proteins; GO:0006807 nitrogen compound metabolic process; GO:0006996 organelle organization; GO:0007005 mitochondrion organization; GO:0008152 metabolic process; GO:0008283 cell population proliferation; GO:0009056 catabolic process; GO:0009057 macromolecule catabolic process; GO:0009987 cellular …	GO:0005622 intracellular; GO:0005623 cell; GO:0005634 nucleus; GO:0005654 nucleoplasm; GO:0005737 cytoplasm; GO:0005739 mitochondrion; GO:0005740 mitochondrial envelope; GO:0005743 mitochondrial inner membrane; GO:0016020 membrane; GO:0016604 nuclear body; GO:0019866 organelle inner membrane; GO:0031090 organelle membrane; GO:0031966 mitochondrial membrane; GO:0031967 organelle envelope; GO:00319…	GO:0003824 catalytic activity; GO:0004176 ATP-dependent peptidase activity; GO:0008233 peptidase activity; GO:0008237 metallopeptidase activity; GO:0016462 pyrophosphatase activity; GO:0016787 hydrolase activity; GO:0016817 hydrolase activity, acting on acid anhydrides; GO:0016818 hydrolase activity, acting on acid anhydrides, in phosphorus-containing anhydrides; GO:0016887 ATPase activity; GO:00…	PF00004; PF01434	ATPase family associated with various cellular activities (AAA); Peptidase family M41	O	KOG0734	AAA+-type ATPase containing the peptidase M41 domain
Q8N0Z9	V-set and immunoglobulin domain-containing protein 10 OS=Homo sapiens OX=9606 GN=VSIG10 PE=2 SV=1	VSIG10	0.747	0.0208251	Down	59.2	1	1	2	1	1.135	1.147	0.86	0.844	plasma membrane							PF07686; PF00047; PF13927	Immunoglobulin V-set domain; Immunoglobulin domain; Immunoglobulin domain
P11388	DNA topoisomerase 2-alpha OS=Homo sapiens OX=9606 GN=TOP2A PE=1 SV=3	TOP2A	0.734	0.0954377	Down	174.3	16	23	34	14	1.143	1.145	0.782	0.897	nucleus	K03164	TOP2; DNA topoisomerase II [EC:5.6.2.2]	hsa01524 Platinum drug resistance	GO:0000003 reproduction; GO:0000075 cell cycle checkpoint; GO:0000278 mitotic cell cycle; GO:0000280 nuclear division; GO:0000712 resolution of meiotic recombination intermediates; GO:0000819 sister chromatid segregation; GO:0006139 nucleobase-containing compound metabolic process; GO:0006259 DNA metabolic process; GO:0006265 DNA topological change; GO:0006266 DNA ligation; GO:0006310 DNA recombi…	GO:0005622 intracellular; GO:0005623 cell; GO:0005634 nucleus; GO:0005654 nucleoplasm; GO:0005730 nucleolus; GO:0009330 DNA topoisomerase type II (double strand cut, ATP-hydrolyzing) complex; GO:0031974 membrane-enclosed lumen; GO:0031981 nuclear lumen; GO:0032991 protein-containing complex; GO:0043226 organelle; GO:0043227 membrane-bounded organelle; GO:0043228 non-membrane-bounded organelle; GO…	GO:0000287 magnesium ion binding; GO:0003676 nucleic acid binding; GO:0003677 DNA binding; GO:0003682 chromatin binding; GO:0003824 catalytic activity; GO:0003916 DNA topoisomerase activity; GO:0003918 DNA topoisomerase type II (double strand cut, ATP-hydrolyzing) activity; GO:0005080 protein kinase C binding; GO:0005488 binding; GO:0005515 protein binding; GO:0008022 protein C-terminus binding; …	PF02518; PF00204	Histidine kinase-, DNA gyrase B-, and HSP90-like ATPase; DNA gyrase B	B	KOG0355	DNA topoisomerase type II
Q9BUB7	Transmembrane protein 70, mitochondrial OS=Homo sapiens OX=9606 GN=TMEM70 PE=1 SV=2	TMEM70	0.755	0.0786715	Down	29	8	1	1	1	1.089	1.182	0.776	0.942	mitochondria	K17966			GO:0006996 organelle organization; GO:0007005 mitochondrion organization; GO:0009987 cellular process; GO:0016043 cellular component organization; GO:0022607 cellular component assembly; GO:0033615 mitochondrial proton-transporting ATP synthase complex assembly; GO:0034622 cellular protein-containing complex assembly; GO:0043461 proton-transporting ATP synthase complex assembly; GO:0043933 protei…	GO:0005622 intracellular; GO:0005623 cell; GO:0005634 nucleus; GO:0005654 nucleoplasm; GO:0005737 cytoplasm; GO:0005739 mitochondrion; GO:0005740 mitochondrial envelope; GO:0016020 membrane; GO:0016021 integral component of membrane; GO:0031090 organelle membrane; GO:0031224 intrinsic component of membrane; GO:0031300 intrinsic component of organelle membrane; GO:0031301 integral component of org…				S	KOG4478	Uncharacterized membrane protein
Q9BRU9	rRNA-processing protein UTP23 homolog OS=Homo sapiens OX=9606 GN=UTP23 PE=1 SV=2	UTP23	1.305	0.085037	Up	28.4	12	3	4	3	0.797	0.96	1.103	1.178	cytoplasm,nucleus	K14773			GO:0000462 maturation of SSU-rRNA from tricistronic rRNA transcript (SSU-rRNA, 5.8S rRNA, LSU-rRNA); GO:0000469 cleavage involved in rRNA processing; GO:0000478 endonucleolytic cleavage involved in rRNA processing; GO:0000479 endonucleolytic cleavage of tricistronic rRNA transcript (SSU-rRNA, 5.8S rRNA, LSU-rRNA); GO:0000480 endonucleolytic cleavage in 5'-ETS of tricistronic rRNA transcript (SSU-…	GO:0005622 intracellular; GO:0005623 cell; GO:0005634 nucleus; GO:0005730 nucleolus; GO:0030684 preribosome; GO:0031974 membrane-enclosed lumen; GO:0031981 nuclear lumen; GO:0032040 small-subunit processome; GO:0032991 protein-containing complex; GO:0043226 organelle; GO:0043227 membrane-bounded organelle; GO:0043228 non-membrane-bounded organelle; GO:0043229 intracellular organelle; GO:0043231 i…	GO:0003676 nucleic acid binding; GO:0003723 RNA binding; GO:0003729 mRNA binding; GO:0003730 mRNA 3'-UTR binding; GO:0005488 binding; GO:0019843 rRNA binding; GO:0048027 mRNA 5'-UTR binding; GO:0070181 small ribosomal subunit rRNA binding; GO:0097159 organic cyclic compound binding; GO:1901363 heterocyclic compound binding;			S	KOG3164	Uncharacterized proteins of PilT N-term./Vapc superfamily
Q99942	E3 ubiquitin-protein ligase RNF5 OS=Homo sapiens OX=9606 GN=RNF5 PE=1 SV=1	RNF5	0.664	0.0276879	Down	19.9	8	2	3	2	1.253	1.14	0.816	0.772	nucleus	K10666	RNF5; E3 ubiquitin-protein ligase RNF5 [EC:2.3.2.27]	hsa04141 Protein processing in endoplasmic reticulum	GO:0000209 protein polyubiquitination; GO:0006464 cellular protein modification process; GO:0006508 proteolysis; GO:0006511 ubiquitin-dependent protein catabolic process; GO:0006515 protein quality control for misfolded or incompletely synthesized proteins; GO:0006517 protein deglycosylation; GO:0006807 nitrogen compound metabolic process; GO:0006810 transport; GO:0006950 response to stress; GO:0…	GO:0005622 intracellular; GO:0005623 cell; GO:0005737 cytoplasm; GO:0005739 mitochondrion; GO:0005740 mitochondrial envelope; GO:0005783 endoplasmic reticulum; GO:0005789 endoplasmic reticulum membrane; GO:0012505 endomembrane system; GO:0016020 membrane; GO:0031090 organelle membrane; GO:0031966 mitochondrial membrane; GO:0031967 organelle envelope; GO:0031975 envelope; GO:0031984 organelle subc…	GO:0003824 catalytic activity; GO:0004842 ubiquitin-protein transferase activity; GO:0005488 binding; GO:0005515 protein binding; GO:0008270 zinc ion binding; GO:0016740 transferase activity; GO:0019787 ubiquitin-like protein transferase activity; GO:0019899 enzyme binding; GO:0042802 identical protein binding; GO:0043167 ion binding; GO:0043169 cation binding; GO:0044390 ubiquitin-like protein c…	PF13920	Zinc finger, C3HC4 type (RING finger)	O	KOG0823	Predicted E3 ubiquitin ligase
Q9Y4C2	TRPM8 channel-associated factor 1 OS=Homo sapiens OX=9606 GN=TCAF1 PE=1 SV=3	TCAF1	0.662	0.0555431	Down	102.1	7	5	7	5	1.151	1.235	0.792	0.785	cytoplasm,nucleus				GO:0010359 regulation of anion channel activity; GO:0022898 regulation of transmembrane transporter activity; GO:0030334 regulation of cell migration; GO:0030336 negative regulation of cell migration; GO:0032386 regulation of intracellular transport; GO:0032388 positive regulation of intracellular transport; GO:0032409 regulation of transporter activity; GO:0032411 positive regulation of transpor…	GO:0005623 cell; GO:0005886 plasma membrane; GO:0016020 membrane; GO:0071944 cell periphery;	GO:0005488 binding; GO:0005515 protein binding; GO:0044325 ion channel binding;	PF13402	Peptidase M60-like family
Q9UJT0	Tubulin epsilon chain OS=Homo sapiens OX=9606 GN=TUBE1 PE=2 SV=1	TUBE1	1.376	0.0621576	Up	52.9	4	2	2	2	0.831	0.862	1.194	1.134	cytoskeleton	K10391			GO:0000226 microtubule cytoskeleton organization; GO:0006996 organelle organization; GO:0007010 cytoskeleton organization; GO:0007017 microtubule-based process; GO:0007049 cell cycle; GO:0007098 centrosome cycle; GO:0009987 cellular process; GO:0016043 cellular component organization; GO:0022402 cell cycle process; GO:0031023 microtubule organizing center organization; GO:0071840 cellular compone…	GO:0000242 pericentriolar material; GO:0005622 intracellular; GO:0005623 cell; GO:0005737 cytoplasm; GO:0005813 centrosome; GO:0005815 microtubule organizing center; GO:0005856 cytoskeleton; GO:0015630 microtubule cytoskeleton; GO:0043226 organelle; GO:0043228 non-membrane-bounded organelle; GO:0043229 intracellular organelle; GO:0043232 intracellular non-membrane-bounded organelle;	GO:0005198 structural molecule activity; GO:0005200 structural constituent of cytoskeleton;	PF00091; PF03953	Tubulin/FtsZ family, GTPase domain; Tubulin C-terminal domain	Z	KOG1375	Beta tubulin
Q969T9	WW domain-binding protein 2 OS=Homo sapiens OX=9606 GN=WBP2 PE=1 SV=1	WBP2	0.685	0.0619364	Down	28.1	5	1	2	1	1.206	1.155	0.862	0.756	cytoplasm	K22524			GO:0006355 regulation of transcription, DNA-templated; GO:0006357 regulation of transcription by RNA polymerase II; GO:0007154 cell communication; GO:0007165 signal transduction; GO:0008104 protein localization; GO:0009719 response to endogenous stimulus; GO:0009725 response to hormone; GO:0009755 hormone-mediated signaling pathway; GO:0009889 regulation of biosynthetic process; GO:0009891 positi…	GO:0000228 nuclear chromosome; GO:0000785 chromatin; GO:0000790 nuclear chromatin; GO:0005622 intracellular; GO:0005623 cell; GO:0005634 nucleus; GO:0005694 chromosome; GO:0005737 cytoplasm; GO:0031974 membrane-enclosed lumen; GO:0031981 nuclear lumen; GO:0043226 organelle; GO:0043227 membrane-bounded organelle; GO:0043228 non-membrane-bounded organelle; GO:0043229 intracellular organelle; GO:004…	GO:0000976 transcription regulatory region sequence-specific DNA binding; GO:0000977 RNA polymerase II transcription regulatory region sequence-specific DNA binding; GO:0000978 RNA polymerase II cis-regulatory region sequence-specific DNA binding; GO:0000979 RNA polymerase II core promoter sequence-specific DNA binding; GO:0000987 cis-regulatory region sequence-specific DNA binding; GO:0001046 co…	PF02893	GRAM domain	K	KOG3294	WW domain binding protein WBP-2, contains GRAM domain
Q16222	UDP-N-acetylhexosamine pyrophosphorylase OS=Homo sapiens OX=9606 GN=UAP1 PE=1 SV=3	UAP1	1.437	0.0698742	Up	58.7	20	8	20	8	0.833	0.816	1.256	1.115	cytoplasm	K00972	UAP1; UDP-N-acetylglucosamine/UDP-N-acetylgalactosamine diphosphorylase [EC:2.7.7.23 2.7.7.83]	hsa00520 Amino sugar and nucleotide sugar metabolism; hsa01100 Metabolic pathways	GO:0006040 amino sugar metabolic process; GO:0006047 UDP-N-acetylglucosamine metabolic process; GO:0006048 UDP-N-acetylglucosamine biosynthetic process; GO:0006139 nucleobase-containing compound metabolic process; GO:0006725 cellular aromatic compound metabolic process; GO:0006793 phosphorus metabolic process; GO:0006807 nitrogen compound metabolic process; GO:0008152 metabolic process; GO:000905…	GO:0005622 intracellular; GO:0005623 cell; GO:0005634 nucleus; GO:0005654 nucleoplasm; GO:0005737 cytoplasm; GO:0005829 cytosol; GO:0005886 plasma membrane; GO:0016020 membrane; GO:0031974 membrane-enclosed lumen; GO:0031981 nuclear lumen; GO:0043226 organelle; GO:0043227 membrane-bounded organelle; GO:0043229 intracellular organelle; GO:0043231 intracellular membrane-bounded organelle; GO:004323…	GO:0003824 catalytic activity; GO:0003977 UDP-N-acetylglucosamine diphosphorylase activity; GO:0005488 binding; GO:0005515 protein binding; GO:0016740 transferase activity; GO:0016772 transferase activity, transferring phosphorus-containing groups; GO:0016779 nucleotidyltransferase activity; GO:0030246 carbohydrate binding; GO:0042802 identical protein binding; GO:0070569 uridylyltransferase acti…			M	KOG2388	UDP-N-acetylglucosamine pyrophosphorylase
Q9ULF5	Zinc transporter ZIP10 OS=Homo sapiens OX=9606 GN=SLC39A10 PE=1 SV=2	SLC39A10	0.681	0.0269967	Down	94.1	4	3	5	3	1.23	1.158	0.822	0.804	plasma membrane	K14716			GO:0000041 transition metal ion transport; GO:0002682 regulation of immune system process; GO:0002684 positive regulation of immune system process; GO:0002694 regulation of leukocyte activation; GO:0002696 positive regulation of leukocyte activation; GO:0002902 regulation of B cell apoptotic process; GO:0002903 negative regulation of B cell apoptotic process; GO:0006810 transport; GO:0006811 ion …	GO:0005623 cell; GO:0005886 plasma membrane; GO:0005887 integral component of plasma membrane; GO:0016020 membrane; GO:0016021 integral component of membrane; GO:0031224 intrinsic component of membrane; GO:0031226 intrinsic component of plasma membrane; GO:0071944 cell periphery;	GO:0005215 transporter activity; GO:0005385 zinc ion transmembrane transporter activity; GO:0008324 cation transmembrane transporter activity; GO:0015075 ion transmembrane transporter activity; GO:0015318 inorganic molecular entity transmembrane transporter activity; GO:0022857 transmembrane transporter activity; GO:0022890 inorganic cation transmembrane transporter activity; GO:0046873 metal ion…			P	KOG2693	Putative zinc transporter
P23381	Tryptophan--tRNA ligase, cytoplasmic OS=Homo sapiens OX=9606 GN=WARS1 PE=1 SV=2	WARS1	1.371	0.0670488	Up	53.1	28	9	24	9	0.811	0.888	1.165	1.16	cytoplasm	K01867	WARS; tryptophanyl-tRNA synthetase [EC:6.1.1.2]	hsa00970 Aminoacyl-tRNA biosynthesis	GO:0001932 regulation of protein phosphorylation; GO:0001933 negative regulation of protein phosphorylation; GO:0006082 organic acid metabolic process; GO:0006139 nucleobase-containing compound metabolic process; GO:0006399 tRNA metabolic process; GO:0006412 translation; GO:0006418 tRNA aminoacylation for protein translation; GO:0006436 tryptophanyl-tRNA aminoacylation; GO:0006469 negative regula…	GO:0005622 intracellular; GO:0005623 cell; GO:0005634 nucleus; GO:0005737 cytoplasm; GO:0005829 cytosol; GO:0032991 protein-containing complex; GO:0043226 organelle; GO:0043227 membrane-bounded organelle; GO:0043229 intracellular organelle; GO:0043231 intracellular membrane-bounded organelle;	GO:0003824 catalytic activity; GO:0004812 aminoacyl-tRNA ligase activity; GO:0004830 tryptophan-tRNA ligase activity; GO:0004857 enzyme inhibitor activity; GO:0005488 binding; GO:0005515 protein binding; GO:0016874 ligase activity; GO:0016875 ligase activity, forming carbon-oxygen bonds; GO:0019207 kinase regulator activity; GO:0019210 kinase inhibitor activity; GO:0019899 enzyme binding; GO:0019…	PF00458	WHEP-TRS domain	J	KOG2145	Cytoplasmic tryptophanyl-tRNA synthetase
O15370	Transcription factor SOX-12 OS=Homo sapiens OX=9606 GN=SOX12 PE=2 SV=2	SOX12	0.617	0.0733466	Down	34.1	3	1	2	1	1.303	1.152	0.846	0.674	nucleus	K09268			GO:0006139 nucleobase-containing compound metabolic process; GO:0006351 transcription, DNA-templated; GO:0006355 regulation of transcription, DNA-templated; GO:0006357 regulation of transcription by RNA polymerase II; GO:0006366 transcription by RNA polymerase II; GO:0006725 cellular aromatic compound metabolic process; GO:0006807 nitrogen compound metabolic process; GO:0007275 multicellular orga…	GO:0005622 intracellular; GO:0005623 cell; GO:0005634 nucleus; GO:0005654 nucleoplasm; GO:0031974 membrane-enclosed lumen; GO:0031981 nuclear lumen; GO:0032991 protein-containing complex; GO:0032993 protein-DNA complex; GO:0043226 organelle; GO:0043227 membrane-bounded organelle; GO:0043229 intracellular organelle; GO:0043231 intracellular membrane-bounded organelle; GO:0043233 organelle lumen; G…	GO:0000976 transcription regulatory region sequence-specific DNA binding; GO:0000981 DNA-binding transcription factor activity, RNA polymerase II-specific; GO:0001067 regulatory region nucleic acid binding; GO:0001228 DNA-binding transcription activator activity, RNA polymerase II-specific; GO:0003676 nucleic acid binding; GO:0003677 DNA binding; GO:0003690 double-stranded DNA binding; GO:0003700…	PF00505	HMG (high mobility group) box	K	KOG0527	HMG-box transcription factor
O94964	Protein SOGA1 OS=Homo sapiens OX=9606 GN=SOGA1 PE=1 SV=2	SOGA1	0.658	0.00752813	Down	159.7	2	2	2	2	1.181	1.219	0.772	0.806	cytoplasm				GO:0006109 regulation of carbohydrate metabolic process; GO:0006111 regulation of gluconeogenesis; GO:0007154 cell communication; GO:0007165 signal transduction; GO:0007166 cell surface receptor signaling pathway; GO:0007167 enzyme linked receptor protein signaling pathway; GO:0007169 transmembrane receptor protein tyrosine kinase signaling pathway; GO:0008286 insulin receptor signaling pathway; …	GO:0005576 extracellular region; GO:0005615 extracellular space;				S	KOG4787	Uncharacterized conserved protein
Q96F44	E3 ubiquitin-protein ligase TRIM11 OS=Homo sapiens OX=9606 GN=TRIM11 PE=1 SV=2	TRIM11	0.583	0.00121184	Down	52.7	3	1	1	1	1.234	1.274	0.719	0.744	nucleus	K10650			GO:0002376 immune system process; GO:0006355 regulation of transcription, DNA-templated; GO:0006464 cellular protein modification process; GO:0006807 nitrogen compound metabolic process; GO:0006950 response to stress; GO:0006952 defense response; GO:0006955 immune response; GO:0007275 multicellular organism development; GO:0007399 nervous system development; GO:0008152 metabolic process; GO:00098…	GO:0005622 intracellular; GO:0005623 cell; GO:0005634 nucleus; GO:0005737 cytoplasm; GO:0005829 cytosol; GO:0043226 organelle; GO:0043227 membrane-bounded organelle; GO:0043229 intracellular organelle; GO:0043231 intracellular membrane-bounded organelle;	GO:0003824 catalytic activity; GO:0004842 ubiquitin-protein transferase activity; GO:0005488 binding; GO:0005515 protein binding; GO:0008134 transcription factor binding; GO:0016740 transferase activity; GO:0019787 ubiquitin-like protein transferase activity; GO:0019904 protein domain specific binding; GO:0061630 ubiquitin protein ligase activity; GO:0061659 ubiquitin-like protein ligase activity…	PF00643	B-box zinc finger	O	KOG2177	Predicted E3 ubiquitin ligase
O43278	Kunitz-type protease inhibitor 1 OS=Homo sapiens OX=9606 GN=SPINT1 PE=1 SV=2	SPINT1	0.493	0.0372916	Down	58.4	14	6	8	6	1.308	1.324	0.628	0.67	plasma membrane	K15619	SPINT1; Kunitz-type protease inhibitor 1	hsa05215 Prostate cancer; hsa05202 Transcriptional misregulation in cancer	GO:0000003 reproduction; GO:0001568 blood vessel development; GO:0001701 in utero embryonic development; GO:0001763 morphogenesis of a branching structure; GO:0001838 embryonic epithelial tube formation; GO:0001841 neural tube formation; GO:0001843 neural tube closure; GO:0001890 placenta development; GO:0001892 embryonic placenta development; GO:0001944 vasculature development; GO:0002009 morpho…	GO:0005576 extracellular region; GO:0005623 cell; GO:0005886 plasma membrane; GO:0016020 membrane; GO:0071944 cell periphery;	GO:0004857 enzyme inhibitor activity; GO:0004866 endopeptidase inhibitor activity; GO:0004867 serine-type endopeptidase inhibitor activity; GO:0030234 enzyme regulator activity; GO:0030414 peptidase inhibitor activity; GO:0061134 peptidase regulator activity; GO:0061135 endopeptidase regulator activity; GO:0098772 molecular function regulator;	PF07502; PF00014	MANEC domain; Kunitz/Bovine pancreatic trypsin inhibitor domain	T	KOG4295	Serine proteinase inhibitor (KU family)
Q9Y5J9	Mitochondrial import inner membrane translocase subunit Tim8 B OS=Homo sapiens OX=9606 GN=TIMM8B PE=1 SV=1	TIMM8B	0.626	0.080135	Down	9.3	22	2	4	2	1.216	1.227	0.805	0.725	extracellular	K17780						PF02953	Tim10/DDP family zinc finger	U	KOG3489	Mitochondrial import inner membrane translocase, subunit TIM8
P33981	Dual specificity protein kinase TTK OS=Homo sapiens OX=9606 GN=TTK PE=1 SV=2	TTK	0.739	0.0287053	Down	97	2	2	2	2	1.154	1.138	0.836	0.858	nucleus	K08866	TTK; serine/threonine-protein kinase TTK/MPS1 [EC:2.7.12.1]	hsa04110 Cell cycle	GO:0000003 reproduction; GO:0000075 cell cycle checkpoint; GO:0000226 microtubule cytoskeleton organization; GO:0000278 mitotic cell cycle; GO:0000280 nuclear division; GO:0001932 regulation of protein phosphorylation; GO:0001934 positive regulation of protein phosphorylation; GO:0006464 cellular protein modification process; GO:0006468 protein phosphorylation; GO:0006793 phosphorus metabolic pro…	GO:0000775 chromosome, centromeric region; GO:0000776 kinetochore; GO:0005622 intracellular; GO:0005623 cell; GO:0005694 chromosome; GO:0005737 cytoplasm; GO:0005819 spindle; GO:0005856 cytoskeleton; GO:0015630 microtubule cytoskeleton; GO:0016020 membrane; GO:0032991 protein-containing complex; GO:0043226 organelle; GO:0043228 non-membrane-bounded organelle; GO:0043229 intracellular organelle; G…	GO:0003824 catalytic activity; GO:0004672 protein kinase activity; GO:0004674 protein serine/threonine kinase activity; GO:0004712 protein serine/threonine/tyrosine kinase activity; GO:0004713 protein tyrosine kinase activity; GO:0005488 binding; GO:0005515 protein binding; GO:0016301 kinase activity; GO:0016740 transferase activity; GO:0016772 transferase activity, transferring phosphorus-contai…	PF00069	Protein kinase domain	D	KOG0596	Dual specificity; serine/threonine and tyrosine kinase
Q96T88	E3 ubiquitin-protein ligase UHRF1 OS=Homo sapiens OX=9606 GN=UHRF1 PE=1 SV=1	UHRF1	0.626	0.0214446	Down	89.8	13	9	17	7	1.227	1.217	0.757	0.774	nucleus	K10638			GO:0000122 negative regulation of transcription by RNA polymerase II; GO:0006139 nucleobase-containing compound metabolic process; GO:0006259 DNA metabolic process; GO:0006325 chromatin organization; GO:0006355 regulation of transcription, DNA-templated; GO:0006357 regulation of transcription by RNA polymerase II; GO:0006464 cellular protein modification process; GO:0006508 proteolysis; GO:000651…	GO:0000228 nuclear chromosome; GO:0000785 chromatin; GO:0000790 nuclear chromatin; GO:0000791 euchromatin; GO:0000792 heterochromatin; GO:0005622 intracellular; GO:0005623 cell; GO:0005634 nucleus; GO:0005654 nucleoplasm; GO:0005657 replication fork; GO:0005694 chromosome; GO:0005720 nuclear heterochromatin; GO:0005737 cytoplasm; GO:0005886 plasma membrane; GO:0016020 membrane; GO:0016363 nuclear…	GO:0000166 nucleotide binding; GO:0000976 transcription regulatory region sequence-specific DNA binding; GO:0000987 cis-regulatory region sequence-specific DNA binding; GO:0001067 regulatory region nucleic acid binding; GO:0003676 nucleic acid binding; GO:0003677 DNA binding; GO:0003682 chromatin binding; GO:0003690 double-stranded DNA binding; GO:0003700 DNA-binding transcription factor activity…	PF00240; PF12148; PF00628; PF02182	Ubiquitin family; Protein of unknown function (DUF3590); PHD-finger; YDG/SRA domain
P28370	Probable global transcription activator SNF2L1 OS=Homo sapiens OX=9606 GN=SMARCA1 PE=1 SV=2	SMARCA1	0.75	0.0858529	Down	122.5	15	16	43	9	1.141	1.153	0.803	0.917	endoplasmic reticulum	K11727			GO:0000733 DNA strand renaturation; GO:0006139 nucleobase-containing compound metabolic process; GO:0006259 DNA metabolic process; GO:0006325 chromatin organization; GO:0006338 chromatin remodeling; GO:0006351 transcription, DNA-templated; GO:0006355 regulation of transcription, DNA-templated; GO:0006357 regulation of transcription by RNA polymerase II; GO:0006725 cellular aromatic compound metab…	GO:0000228 nuclear chromosome; GO:0000785 chromatin; GO:0000790 nuclear chromatin; GO:0005622 intracellular; GO:0005623 cell; GO:0005634 nucleus; GO:0005654 nucleoplasm; GO:0005694 chromosome; GO:0016589 NURF complex; GO:0031010 ISWI-type complex; GO:0031974 membrane-enclosed lumen; GO:0031981 nuclear lumen; GO:0032991 protein-containing complex; GO:0043226 organelle; GO:0043227 membrane-bounded …	GO:0000981 DNA-binding transcription factor activity, RNA polymerase II-specific; GO:0003676 nucleic acid binding; GO:0003700 DNA-binding transcription factor activity; GO:0003824 catalytic activity; GO:0004386 helicase activity; GO:0005488 binding; GO:0005515 protein binding; GO:0008134 transcription factor binding; GO:0016462 pyrophosphatase activity; GO:0016787 hydrolase activity; GO:0016817 h…	PF13892; PF09110; PF09111	DNA-binding domain; HAND; SLIDE	K	KOG0385	Chromatin remodeling complex WSTF-ISWI, small subunit
P25311	Zinc-alpha-2-glycoprotein OS=Homo sapiens OX=9606 GN=AZGP1 PE=1 SV=2	AZGP1	0.38	0.00372161	Down	34.2	9	2	6	2	1.386	1.474	0.528	0.559	extracellular				GO:0001580 detection of chemical stimulus involved in sensory perception of bitter taste; GO:0003008 system process; GO:0006139 nucleobase-containing compound metabolic process; GO:0006725 cellular aromatic compound metabolic process; GO:0006807 nitrogen compound metabolic process; GO:0006810 transport; GO:0007155 cell adhesion; GO:0007600 sensory perception; GO:0007606 sensory perception of chem…	GO:0005576 extracellular region; GO:0005615 extracellular space; GO:0005623 cell; GO:0005886 plasma membrane; GO:0016020 membrane; GO:0071944 cell periphery;	GO:0003824 catalytic activity; GO:0004518 nuclease activity; GO:0004540 ribonuclease activity; GO:0005215 transporter activity; GO:0008320 protein transmembrane transporter activity; GO:0016787 hydrolase activity; GO:0016788 hydrolase activity, acting on ester bonds; GO:0022857 transmembrane transporter activity; GO:0022884 macromolecule transmembrane transporter activity; GO:0042887 amide transm…	PF00129; PF07654	Class I Histocompatibility antigen, domains alpha 1 and 2; Immunoglobulin C1-set domain
O75147	Obscurin-like protein 1 OS=Homo sapiens OX=9606 GN=OBSL1 PE=1 SV=4	OBSL1	0.752	0.0291687	Down	206.8	2	3	4	3	1.144	1.132	0.877	0.833	nucleus	K19574			GO:0000226 microtubule cytoskeleton organization; GO:0003008 system process; GO:0003012 muscle system process; GO:0006464 cellular protein modification process; GO:0006807 nitrogen compound metabolic process; GO:0006936 muscle contraction; GO:0006941 striated muscle contraction; GO:0006996 organelle organization; GO:0007010 cytoskeleton organization; GO:0007015 actin filament organization; GO:000…	GO:0005622 intracellular; GO:0005623 cell; GO:0005737 cytoplasm; GO:0005794 Golgi apparatus; GO:0005813 centrosome; GO:0005815 microtubule organizing center; GO:0005829 cytosol; GO:0005856 cytoskeleton; GO:0005859 muscle myosin complex; GO:0005911 cell-cell junction; GO:0012505 endomembrane system; GO:0014704 intercalated disc; GO:0015629 actin cytoskeleton; GO:0015630 microtubule cytoskeleton; G…	GO:0003779 actin binding; GO:0005198 structural molecule activity; GO:0005488 binding; GO:0005515 protein binding; GO:0008092 cytoskeletal protein binding; GO:0008093 cytoskeletal anchor activity; GO:0008307 structural constituent of muscle; GO:0030674 protein-macromolecule adaptor activity; GO:0042805 actinin binding; GO:0044877 protein-containing complex binding; GO:0051015 actin filament bindi…	PF07679; PF13927	Immunoglobulin I-set domain; Immunoglobulin domain	Z	KOG0613	Projectin/twitchin and related proteins
P01106	Myc proto-oncogene protein OS=Homo sapiens OX=9606 GN=MYC PE=1 SV=1	MYC	1.428	0.0569249	Up	48.8	2	1	1	1	0.815	0.843	1.117	1.253	nucleus	K04377	MYC; Myc proto-oncogene protein	hsa05216 Thyroid cancer; hsa05160 Hepatitis C; hsa05224 Breast cancer; hsa05200 Pathways in cancer [Cancer network viewer]; hsa04350 TGF-beta signaling pathway; hsa04919 Thyroid hormone signaling pathway; hsa05166 Human T-cell leukemia virus 1 infection; hsa04310 Wnt signaling pathway; hsa05225 Hepatocellular carcinoma; hsa05205 Proteoglycans in cancer; hsa05226 Gastric cancer; hsa05206 MicroRNAs…	GO:0000003 reproduction; GO:0000082 G1/S transition of mitotic cell cycle; GO:0000122 negative regulation of transcription by RNA polymerase II; GO:0000165 MAPK cascade; GO:0000278 mitotic cell cycle; GO:0000320 re-entry into mitotic cell cycle; GO:0001101 response to acid chemical; GO:0001501 skeletal system development; GO:0001541 ovarian follicle development; GO:0001655 urogenital system devel…	GO:0000228 nuclear chromosome; GO:0000785 chromatin; GO:0000790 nuclear chromatin; GO:0000791 euchromatin; GO:0005622 intracellular; GO:0005623 cell; GO:0005634 nucleus; GO:0005635 nuclear envelope; GO:0005654 nucleoplasm; GO:0005694 chromosome; GO:0005719 nuclear euchromatin; GO:0005730 nucleolus; GO:0005737 cytoplasm; GO:0005783 endoplasmic reticulum; GO:0005791 rough endoplasmic reticulum; GO:…	GO:0000976 transcription regulatory region sequence-specific DNA binding; GO:0000977 RNA polymerase II transcription regulatory region sequence-specific DNA binding; GO:0000978 RNA polymerase II cis-regulatory region sequence-specific DNA binding; GO:0000981 DNA-binding transcription factor activity, RNA polymerase II-specific; GO:0000987 cis-regulatory region sequence-specific DNA binding; GO:00…	PF00010	Helix-loop-helix DNA-binding domain	K	KOG2483	Upstream transcription factor 2/L-myc-2 protein
Q6NSJ0	Myogenesis-regulating glycosidase OS=Homo sapiens OX=9606 GN=MYORG PE=1 SV=2	MYORG	0.637	0.0910247	Down	81	6	3	6	3	1.274	1.168	0.759	0.792	plasma membrane				GO:0007275 multicellular organism development; GO:0007517 muscle organ development; GO:0007519 skeletal muscle tissue development; GO:0009888 tissue development; GO:0009966 regulation of signal transduction; GO:0009967 positive regulation of signal transduction; GO:0009987 cellular process; GO:0010646 regulation of cell communication; GO:0010647 positive regulation of cell communication; GO:00147…	GO:0005622 intracellular; GO:0005623 cell; GO:0005634 nucleus; GO:0005635 nuclear envelope; GO:0005737 cytoplasm; GO:0005783 endoplasmic reticulum; GO:0005789 endoplasmic reticulum membrane; GO:0012505 endomembrane system; GO:0016020 membrane; GO:0031090 organelle membrane; GO:0031965 nuclear membrane; GO:0031967 organelle envelope; GO:0031975 envelope; GO:0031984 organelle subcompartment; GO:004…				G	KOG1065	Maltase glucoamylase and related hydrolases, glycosyl hydrolase family 31
P0DJ07	Protein PET100 homolog, mitochondrial OS=Homo sapiens OX=9606 GN=PET100 PE=1 SV=1	PET100	0.718	0.00984828	Down	9.1	21	2	4	2	1.106	1.213	0.8	0.865	extracellular	K18186			GO:0006996 organelle organization; GO:0007005 mitochondrion organization; GO:0008535 respiratory chain complex IV assembly; GO:0009987 cellular process; GO:0016043 cellular component organization; GO:0017004 cytochrome complex assembly; GO:0022607 cellular component assembly; GO:0033108 mitochondrial respiratory chain complex assembly; GO:0033617 mitochondrial cytochrome c oxidase assembly; GO:00…	GO:0005622 intracellular; GO:0005623 cell; GO:0005737 cytoplasm; GO:0005739 mitochondrion; GO:0005740 mitochondrial envelope; GO:0005743 mitochondrial inner membrane; GO:0016020 membrane; GO:0016021 integral component of membrane; GO:0019866 organelle inner membrane; GO:0031090 organelle membrane; GO:0031224 intrinsic component of membrane; GO:0031300 intrinsic component of organelle membrane; GO…	GO:0005488 binding; GO:0005515 protein binding; GO:0051082 unfolded protein binding;			S	KOG4702	Uncharacterized conserved protein
O60291	E3 ubiquitin-protein ligase MGRN1 OS=Homo sapiens OX=9606 GN=MGRN1 PE=1 SV=2	MGRN1	0.545	0	Down	60.7	5	1	1	1	1.349	1.221	0.735	0.665	nucleus	K10604	MGRN1; E3 ubiquitin-protein ligase MGRN1 [EC:2.3.2.27]	hsa04340 Hedgehog signaling pathway; hsa04120 Ubiquitin mediated proteolysis	GO:0000209 protein polyubiquitination; GO:0006464 cellular protein modification process; GO:0006513 protein monoubiquitination; GO:0006807 nitrogen compound metabolic process; GO:0006810 transport; GO:0007034 vacuolar transport; GO:0007041 lysosomal transport; GO:0008152 metabolic process; GO:0008277 regulation of G protein-coupled receptor signaling pathway; GO:0008333 endosome to lysosome trans…	GO:0005622 intracellular; GO:0005623 cell; GO:0005634 nucleus; GO:0005737 cytoplasm; GO:0005768 endosome; GO:0005769 early endosome; GO:0005829 cytosol; GO:0005886 plasma membrane; GO:0012505 endomembrane system; GO:0016020 membrane; GO:0031410 cytoplasmic vesicle; GO:0031982 vesicle; GO:0043226 organelle; GO:0043227 membrane-bounded organelle; GO:0043229 intracellular organelle; GO:0043231 intra…	GO:0003824 catalytic activity; GO:0004842 ubiquitin-protein transferase activity; GO:0016740 transferase activity; GO:0019787 ubiquitin-like protein transferase activity; GO:0061630 ubiquitin protein ligase activity; GO:0061659 ubiquitin-like protein ligase activity; GO:0140096 catalytic activity, acting on a protein;	PF13920	Zinc finger, C3HC4 type (RING finger)	O	KOG4265	Predicted E3 ubiquitin ligase
O15230	Laminin subunit alpha-5 OS=Homo sapiens OX=9606 GN=LAMA5 PE=1 SV=8	LAMA5	0.737	0.0364587	Down	399.5	8	18	37	18	1.114	1.186	0.842	0.852	extracellular	K06240	LAMA3_5; laminin, alpha 3/5	hsa04510 Focal adhesion; hsa05146 Amoebiasis; hsa05200 Pathways in cancer [Cancer network viewer]; hsa05222 Small cell lung cancer; hsa05165 Human papillomavirus infection; hsa04512 ECM-receptor interaction; hsa05145 Toxoplasmosis; hsa04151 PI3K-Akt signaling pathway	GO:0000902 cell morphogenesis; GO:0000904 cell morphogenesis involved in differentiation; GO:0001525 angiogenesis; GO:0001568 blood vessel development; GO:0001655 urogenital system development; GO:0001657 ureteric bud development; GO:0001658 branching involved in ureteric bud morphogenesis; GO:0001667 ameboidal-type cell migration; GO:0001738 morphogenesis of a polarized epithelium; GO:0001755 ne…	GO:0005576 extracellular region; GO:0005604 basement membrane; GO:0005610 laminin-5 complex; GO:0005615 extracellular space; GO:0031012 extracellular matrix; GO:0032991 protein-containing complex; GO:0043083 synaptic cleft; GO:0043256 laminin complex; GO:0043259 laminin-10 complex; GO:0043260 laminin-11 complex; GO:0045202 synapse; GO:0062023 collagen-containing extracellular matrix;	GO:0005102 signaling receptor binding; GO:0005178 integrin binding; GO:0005488 binding; GO:0005515 protein binding; GO:0044877 protein-containing complex binding; GO:0050839 cell adhesion molecule binding;	PF00053; PF02210	Laminin EGF-like (Domains III and V); Laminin G domain	W	KOG1836	Extracellular matrix glycoprotein Laminin subunits alpha and gamma
Q9BZQ8	Protein Niban 1 OS=Homo sapiens OX=9606 GN=NIBAN1 PE=1 SV=1	NIBAN1	2.053	0.0778403	Up	103.1	3	2	4	2	0.678	0.65	1.315	1.408	nucleus				GO:0001932 regulation of protein phosphorylation; GO:0001933 negative regulation of protein phosphorylation; GO:0001934 positive regulation of protein phosphorylation; GO:0006417 regulation of translation; GO:0006950 response to stress; GO:0009889 regulation of biosynthetic process; GO:0009891 positive regulation of biosynthetic process; GO:0009892 negative regulation of metabolic process; GO:000…	GO:0005622 intracellular; GO:0005623 cell; GO:0005737 cytoplasm; GO:0005829 cytosol; GO:0005886 plasma membrane; GO:0016020 membrane; GO:0071944 cell periphery;
P28072	Proteasome subunit beta type-6 OS=Homo sapiens OX=9606 GN=PSMB6 PE=1 SV=4	PSMB6	1.398	0.0824157	Up	25.3	7	1	1	1	0.784	0.897	1.16	1.181	cytoplasm,nucleus	K02738	PSMB6; 20S proteasome subunit beta 1 [EC:3.4.25.1]	hsa05017 Spinocerebellar ataxia; hsa05016 Huntington disease; hsa03050 Proteasome; hsa05012 Parkinson disease; hsa05010 Alzheimer disease; hsa05022 Pathways of neurodegeneration - multiple diseases; hsa05014 Amyotrophic lateral sclerosis; hsa05020 Prion disease	GO:0006464 cellular protein modification process; GO:0006508 proteolysis; GO:0006807 nitrogen compound metabolic process; GO:0008152 metabolic process; GO:0009987 cellular process; GO:0016579 protein deubiquitination; GO:0019538 protein metabolic process; GO:0036211 protein modification process; GO:0043170 macromolecule metabolic process; GO:0043412 macromolecule modification; GO:0043687 post-tra…	GO:0000502 proteasome complex; GO:0005622 intracellular; GO:0005623 cell; GO:0005634 nucleus; GO:0005654 nucleoplasm; GO:0005737 cytoplasm; GO:0005829 cytosol; GO:0005839 proteasome core complex; GO:0019774 proteasome core complex, beta-subunit complex; GO:0031974 membrane-enclosed lumen; GO:0031981 nuclear lumen; GO:0032991 protein-containing complex; GO:0043226 organelle; GO:0043227 membrane-bo…	GO:0003824 catalytic activity; GO:0004175 endopeptidase activity; GO:0008233 peptidase activity; GO:0016787 hydrolase activity; GO:0070011 peptidase activity, acting on L-amino acid peptides; GO:0140096 catalytic activity, acting on a protein;	PF00227	Proteasome subunit	O	KOG0174	20S proteasome, regulatory subunit beta type PSMB6/PSMB9/PRE3
Q08380	Galectin-3-binding protein OS=Homo sapiens OX=9606 GN=LGALS3BP PE=1 SV=1	LGALS3BP	0.702	0.0815312	Down	65.3	27	10	35	10	1.208	1.105	0.898	0.731	extracellular	K17300			GO:0002576 platelet degranulation; GO:0006810 transport; GO:0006887 exocytosis; GO:0006897 endocytosis; GO:0006898 receptor-mediated endocytosis; GO:0006950 response to stress; GO:0006952 defense response; GO:0006968 cellular defense response; GO:0007154 cell communication; GO:0007165 signal transduction; GO:0009987 cellular process; GO:0016192 vesicle-mediated transport; GO:0023052 signaling; GO…	GO:0005576 extracellular region; GO:0005615 extracellular space; GO:0005622 intracellular; GO:0005623 cell; GO:0005737 cytoplasm; GO:0012505 endomembrane system; GO:0030141 secretory granule; GO:0031089 platelet dense granule lumen; GO:0031410 cytoplasmic vesicle; GO:0031974 membrane-enclosed lumen; GO:0031982 vesicle; GO:0031983 vesicle lumen; GO:0034774 secretory granule lumen; GO:0042827 plate…	GO:0005044 scavenger receptor activity; GO:0038024 cargo receptor activity;	PF00530; PF07707	Scavenger receptor cysteine-rich domain; BTB And C-terminal Kelch
P36955	Pigment epithelium-derived factor OS=Homo sapiens OX=9606 GN=SERPINF1 PE=1 SV=4	SERPINF1	0.512	0.0814035	Down	46.3	2	1	1	1	1.342	1.283	0.648	0.695	plasma membrane	K19614	SERPINF1; pigment epithelium-derived factor	hsa04310 Wnt signaling pathway	GO:0003008 system process; GO:0007275 multicellular organism development; GO:0007399 nervous system development; GO:0007610 behavior; GO:0007611 learning or memory; GO:0007613 memory; GO:0007614 short-term memory; GO:0008283 cell population proliferation; GO:0008285 negative regulation of cell population proliferation; GO:0009892 negative regulation of metabolic process; GO:0009987 cellular proce…	GO:0005576 extracellular region; GO:0005604 basement membrane; GO:0005615 extracellular space; GO:0005622 intracellular; GO:0005623 cell; GO:0005737 cytoplasm; GO:0030424 axon; GO:0031012 extracellular matrix; GO:0036477 somatodendritic compartment; GO:0042995 cell projection; GO:0043005 neuron projection; GO:0043025 neuronal cell body; GO:0043203 axon hillock; GO:0044297 cell body; GO:0048471 pe…	GO:0004857 enzyme inhibitor activity; GO:0004866 endopeptidase inhibitor activity; GO:0004867 serine-type endopeptidase inhibitor activity; GO:0030234 enzyme regulator activity; GO:0030414 peptidase inhibitor activity; GO:0061134 peptidase regulator activity; GO:0061135 endopeptidase regulator activity; GO:0098772 molecular function regulator;	PF00079	Serpin (serine protease inhibitor)	V	KOG2392	Serpin
P36578	60S ribosomal protein L4 OS=Homo sapiens OX=9606 GN=RPL4 PE=1 SV=5	RPL4	1.346	0.0404361	Up	47.7	23	9	58	9	0.876	0.836	1.146	1.158	cytoplasm	K02930	RP-L4e; large subunit ribosomal protein L4e	hsa03010 Ribosome; hsa05171 Coronavirus disease - COVID-19	GO:0001558 regulation of cell growth; GO:0002181 cytoplasmic translation; GO:0003360 brainstem development; GO:0006412 translation; GO:0006518 peptide metabolic process; GO:0006807 nitrogen compound metabolic process; GO:0007275 multicellular organism development; GO:0007399 nervous system development; GO:0007417 central nervous system development; GO:0007420 brain development; GO:0008152 metabol…	GO:0005622 intracellular; GO:0005623 cell; GO:0005634 nucleus; GO:0005737 cytoplasm; GO:0005783 endoplasmic reticulum; GO:0005791 rough endoplasmic reticulum; GO:0005829 cytosol; GO:0005840 ribosome; GO:0012505 endomembrane system; GO:0015934 large ribosomal subunit; GO:0022625 cytosolic large ribosomal subunit; GO:0022626 cytosolic ribosome; GO:0030016 myofibril; GO:0030017 sarcomere; GO:0031672…	GO:0003676 nucleic acid binding; GO:0003723 RNA binding; GO:0003735 structural constituent of ribosome; GO:0005198 structural molecule activity; GO:0005488 binding; GO:0008097 5S rRNA binding; GO:0019843 rRNA binding; GO:0097159 organic cyclic compound binding; GO:1901363 heterocyclic compound binding;	PF14374	60S ribosomal protein L4 C-terminal domain	J	KOG1475	Ribosomal protein RPL1/RPL2/RL4L4
Q8NBT2	Kinetochore protein Spc24 OS=Homo sapiens OX=9606 GN=SPC24 PE=1 SV=2	SPC24	0.686	0.0185538	Down	22.5	34	5	10	5	1.159	1.154	0.805	0.781	cytoplasm	K11549				GO:0000775 chromosome, centromeric region; GO:0000776 kinetochore; GO:0005622 intracellular; GO:0005623 cell; GO:0005634 nucleus; GO:0005694 chromosome; GO:0005730 nucleolus; GO:0005737 cytoplasm; GO:0005829 cytosol; GO:0031262 Ndc80 complex; GO:0031974 membrane-enclosed lumen; GO:0031981 nuclear lumen; GO:0032991 protein-containing complex; GO:0043226 organelle; GO:0043227 membrane-bounded organ…
P23193	Transcription elongation factor A protein 1 OS=Homo sapiens OX=9606 GN=TCEA1 PE=1 SV=2	TCEA1	1.308	0.0335173	Up	33.9	37	10	30	10	0.875	0.871	1.117	1.166	nucleus	K03145			GO:0006139 nucleobase-containing compound metabolic process; GO:0006259 DNA metabolic process; GO:0006281 DNA repair; GO:0006283 transcription-coupled nucleotide-excision repair; GO:0006289 nucleotide-excision repair; GO:0006351 transcription, DNA-templated; GO:0006354 DNA-templated transcription, elongation; GO:0006366 transcription by RNA polymerase II; GO:0006368 transcription elongation from …	GO:0000428 DNA-directed RNA polymerase complex; GO:0005622 intracellular; GO:0005623 cell; GO:0005634 nucleus; GO:0005654 nucleoplasm; GO:0005667 transcription regulator complex; GO:0005669 transcription factor TFIID complex; GO:0005730 nucleolus; GO:0016591 RNA polymerase II, holoenzyme; GO:0030880 RNA polymerase complex; GO:0031974 membrane-enclosed lumen; GO:0031981 nuclear lumen; GO:0032991 p…		PF08711; PF07500; PF01096	TFIIS helical bundle-like domain; Transcription factor S-II (TFIIS), central domain; Transcription factor S-II (TFIIS)	K	KOG1105	Transcription elongation factor TFIIS/Cofactor of enhancer-binding protein Sp1
Q9C019	Tripartite motif-containing protein 15 OS=Homo sapiens OX=9606 GN=TRIM15 PE=1 SV=1	TRIM15	1.34	0.0110774	Up	52.1	2	1	2	1	0.906	0.811	1.224	1.079	nucleus	K12005			GO:0001704 formation of primary germ layer; GO:0001707 mesoderm formation; GO:0001709 cell fate determination; GO:0001710 mesodermal cell fate commitment; GO:0001817 regulation of cytokine production; GO:0001819 positive regulation of cytokine production; GO:0002376 immune system process; GO:0002682 regulation of immune system process; GO:0002684 positive regulation of immune system process; GO:0…			PF13445; PF00643	RING-type zinc-finger, LisH dimerisation motif; B-box zinc finger	K	KOG2177	Predicted E3 ubiquitin ligase
Q969Q0	60S ribosomal protein L36a-like OS=Homo sapiens OX=9606 GN=RPL36AL PE=1 SV=3	RPL36AL	1.328	0.0154355	Up	12.5	24	3	6	1	0.84	0.899	1.104	1.207	extracellular	K02929	RP-L44e; large subunit ribosomal protein L44e	hsa03010 Ribosome; hsa05171 Coronavirus disease - COVID-19						J	KOG3464	60S ribosomal protein L44
P18124	60S ribosomal protein L7 OS=Homo sapiens OX=9606 GN=RPL7 PE=1 SV=1	RPL7	1.432	0.0123404	Up	29.2	47	12	22	12	0.829	0.834	1.177	1.205	cytoplasm	K02937	RP-L7e; large subunit ribosomal protein L7e	hsa03010 Ribosome; hsa05171 Coronavirus disease - COVID-19	GO:0000184 nuclear-transcribed mRNA catabolic process, nonsense-mediated decay; GO:0000463 maturation of LSU-rRNA from tricistronic rRNA transcript (SSU-rRNA, 5.8S rRNA, LSU-rRNA); GO:0000470 maturation of LSU-rRNA; GO:0000956 nuclear-transcribed mRNA catabolic process; GO:0002181 cytoplasmic translation; GO:0006139 nucleobase-containing compound metabolic process; GO:0006364 rRNA processing; GO:…	GO:0005622 intracellular; GO:0005623 cell; GO:0005737 cytoplasm; GO:0005829 cytosol; GO:0032991 protein-containing complex; GO:1990904 ribonucleoprotein complex;	GO:0003676 nucleic acid binding; GO:0003677 DNA binding; GO:0003723 RNA binding; GO:0003729 mRNA binding; GO:0003735 structural constituent of ribosome; GO:0005198 structural molecule activity; GO:0005488 binding; GO:0005515 protein binding; GO:0042802 identical protein binding; GO:0042803 protein homodimerization activity; GO:0046983 protein dimerization activity; GO:0097159 organic cyclic compo…	PF08079; PF00327	Ribosomal L30 N-terminal domain; Ribosomal protein L30p/L7e	J	KOG3184	60S ribosomal protein L7
O75326	Semaphorin-7A OS=Homo sapiens OX=9606 GN=SEMA7A PE=1 SV=1	SEMA7A	0.645	0.00109714	Down	74.8	6	3	5	3	1.238	1.215	0.799	0.783	nucleus	K06529	SEMA7; semaphorin 7	hsa04360 Axon guidance	GO:0001558 regulation of cell growth; GO:0001817 regulation of cytokine production; GO:0001819 positive regulation of cytokine production; GO:0001932 regulation of protein phosphorylation; GO:0001934 positive regulation of protein phosphorylation; GO:0002376 immune system process; GO:0002682 regulation of immune system process; GO:0002684 positive regulation of immune system process; GO:0002697 r…	GO:0005623 cell; GO:0005886 plasma membrane; GO:0009897 external side of plasma membrane; GO:0009986 cell surface; GO:0016020 membrane; GO:0071944 cell periphery; GO:0098552 side of membrane;	GO:0005102 signaling receptor binding; GO:0005178 integrin binding; GO:0005488 binding; GO:0005515 protein binding; GO:0038191 neuropilin binding; GO:0044877 protein-containing complex binding; GO:0050839 cell adhesion molecule binding;	PF13895	Immunoglobulin domain	T	KOG3611	Semaphorins
Q96QD8	Sodium-coupled neutral amino acid transporter 2 OS=Homo sapiens OX=9606 GN=SLC38A2 PE=1 SV=2	SLC38A2	1.726	0.0905654	Up	56	12	3	7	3	0.75	0.748	1.211	1.373	plasma membrane	K14207	SLC38A2; solute carrier family 38 (sodium-coupled neutral amino acid transporter), member 2	hsa04974 Protein digestion and absorption; hsa04724 Glutamatergic synapse; hsa04727 GABAergic synapse	GO:0000003 reproduction; GO:0003333 amino acid transmembrane transport; GO:0006810 transport; GO:0006811 ion transport; GO:0006812 cation transport; GO:0006820 anion transport; GO:0006835 dicarboxylic acid transport; GO:0006855 drug transmembrane transport; GO:0006865 amino acid transport; GO:0006868 glutamine transport; GO:0006950 response to stress; GO:0007154 cell communication; GO:0007275 mul…	GO:0005623 cell; GO:0005886 plasma membrane; GO:0005887 integral component of plasma membrane; GO:0005903 brush border; GO:0016020 membrane; GO:0016021 integral component of membrane; GO:0030424 axon; GO:0030425 dendrite; GO:0031224 intrinsic component of membrane; GO:0031226 intrinsic component of plasma membrane; GO:0036477 somatodendritic compartment; GO:0042383 sarcolemma; GO:0042995 cell pro…	GO:0005215 transporter activity; GO:0005342 organic acid transmembrane transporter activity; GO:0008324 cation transmembrane transporter activity; GO:0008509 anion transmembrane transporter activity; GO:0008514 organic anion transmembrane transporter activity; GO:0015075 ion transmembrane transporter activity; GO:0015171 amino acid transmembrane transporter activity; GO:0015175 neutral amino acid…			P	KOG1305	Amino acid transporter protein
Q9Y5Y6	Suppressor of tumorigenicity 14 protein OS=Homo sapiens OX=9606 GN=ST14 PE=1 SV=2	ST14	0.509	0.00833525	Down	94.7	9	4	5	4	1.376	1.25	0.704	0.632	plasma membrane	K08670	ST14; suppressor of tumorigenicity protein 14 [EC:3.4.21.109]	hsa05206 MicroRNAs in cancer	GO:0000003 reproduction; GO:0000902 cell morphogenesis; GO:0000904 cell morphogenesis involved in differentiation; GO:0001701 in utero embryonic development; GO:0001763 morphogenesis of a branching structure; GO:0001838 embryonic epithelial tube formation; GO:0001841 neural tube formation; GO:0001843 neural tube closure; GO:0001890 placenta development; GO:0001892 embryonic placenta development; …	GO:0005576 extracellular region; GO:0005615 extracellular space; GO:0005623 cell; GO:0005886 plasma membrane; GO:0005887 integral component of plasma membrane; GO:0016020 membrane; GO:0016021 integral component of membrane; GO:0016323 basolateral plasma membrane; GO:0019897 extrinsic component of plasma membrane; GO:0019898 extrinsic component of membrane; GO:0031224 intrinsic component of membra…	GO:0003824 catalytic activity; GO:0004175 endopeptidase activity; GO:0004252 serine-type endopeptidase activity; GO:0008233 peptidase activity; GO:0008236 serine-type peptidase activity; GO:0016787 hydrolase activity; GO:0017171 serine hydrolase activity; GO:0070011 peptidase activity, acting on L-amino acid peptides; GO:0140096 catalytic activity, acting on a protein;	PF00431; PF00089	CUB domain; Trypsin	E	KOG3627	Trypsin
Q96R06	Sperm-associated antigen 5 OS=Homo sapiens OX=9606 GN=SPAG5 PE=1 SV=2	SPAG5	0.682	0.0591417	Down	134.3	6	6	6	6	1.243	1.098	0.812	0.78	mitochondria	K21764			GO:0000070 mitotic sister chromatid segregation; GO:0000226 microtubule cytoskeleton organization; GO:0000278 mitotic cell cycle; GO:0000280 nuclear division; GO:0000819 sister chromatid segregation; GO:0006996 organelle organization; GO:0007010 cytoskeleton organization; GO:0007017 microtubule-based process; GO:0007049 cell cycle; GO:0007051 spindle organization; GO:0007059 chromosome segregatio…	GO:0000775 chromosome, centromeric region; GO:0000776 kinetochore; GO:0000922 spindle pole; GO:0005622 intracellular; GO:0005623 cell; GO:0005694 chromosome; GO:0005737 cytoplasm; GO:0005813 centrosome; GO:0005815 microtubule organizing center; GO:0005819 spindle; GO:0005856 cytoskeleton; GO:0005874 microtubule; GO:0005876 spindle microtubule; GO:0015630 microtubule cytoskeleton; GO:0032991 prote…	GO:0005488 binding; GO:0005515 protein binding; GO:0008017 microtubule binding; GO:0008092 cytoskeletal protein binding; GO:0015631 tubulin binding;
P04004	Vitronectin OS=Homo sapiens OX=9606 GN=VTN PE=1 SV=1	VTN	0.508	0.0515526	Down	54.3	14	5	13	3	1.333	1.248	0.701	0.61	extracellular	K06251	VTN; vitronectin	hsa04510 Focal adhesion; hsa04512 ECM-receptor interaction; hsa05165 Human papillomavirus infection; hsa04610 Complement and coagulation cascades; hsa05205 Proteoglycans in cancer; hsa04151 PI3K-Akt signaling pathway	GO:0001704 formation of primary germ layer; GO:0001706 endoderm formation; GO:0001889 liver development; GO:0001932 regulation of protein phosphorylation; GO:0001934 positive regulation of protein phosphorylation; GO:0002376 immune system process; GO:0002673 regulation of acute inflammatory response; GO:0002682 regulation of immune system process; GO:0002697 regulation of immune effector process;…	GO:0005576 extracellular region; GO:0005604 basement membrane; GO:0005615 extracellular space; GO:0005622 intracellular; GO:0005623 cell; GO:0005737 cytoplasm; GO:0005783 endoplasmic reticulum; GO:0005788 endoplasmic reticulum lumen; GO:0005791 rough endoplasmic reticulum; GO:0005794 Golgi apparatus; GO:0005796 Golgi lumen; GO:0005886 plasma membrane; GO:0012505 endomembrane system; GO:0016020 me…	GO:0005102 signaling receptor binding; GO:0005178 integrin binding; GO:0005488 binding; GO:0005515 protein binding; GO:0005518 collagen binding; GO:0005539 glycosaminoglycan binding; GO:0008201 heparin binding; GO:0042802 identical protein binding; GO:0043167 ion binding; GO:0043168 anion binding; GO:0044877 protein-containing complex binding; GO:0050839 cell adhesion molecule binding; GO:0050840…			OW	KOG1565	Gelatinase A and related matrix metalloproteases
Q15155	Nodal modulator 1 OS=Homo sapiens OX=9606 GN=NOMO1 PE=1 SV=5	NOMO1	0.681	0.0456868	Down	134.2	18	17	44	1	1.4	0.977	0.922	0.687	extracellular					GO:0005622 intracellular; GO:0005623 cell; GO:0005737 cytoplasm; GO:0005783 endoplasmic reticulum; GO:0005789 endoplasmic reticulum membrane; GO:0012505 endomembrane system; GO:0016020 membrane; GO:0031984 organelle subcompartment; GO:0032991 protein-containing complex; GO:0042175 nuclear outer membrane-endoplasmic reticulum membrane network; GO:0043226 organelle; GO:0043227 membrane-bounded orga…		PF13620	Carboxypeptidase regulatory-like domain	O	KOG1948	Metalloproteinase-related collagenase pM5
Q9Y4D7	Plexin-D1 OS=Homo sapiens OX=9606 GN=PLXND1 PE=1 SV=3	PLXND1	0.7	0.0222234	Down	211.9	1	1	1	1	1.041	1.301	0.74	0.896	plasma membrane	K06822			GO:0001525 angiogenesis; GO:0001568 blood vessel development; GO:0001569 branching involved in blood vessel morphogenesis; GO:0001667 ameboidal-type cell migration; GO:0001763 morphogenesis of a branching structure; GO:0001944 vasculature development; GO:0002009 morphogenesis of an epithelium; GO:0003007 heart morphogenesis; GO:0003151 outflow tract morphogenesis; GO:0003205 cardiac chamber devel…	GO:0005623 cell; GO:0005886 plasma membrane; GO:0005887 integral component of plasma membrane; GO:0016020 membrane; GO:0016021 integral component of membrane; GO:0030027 lamellipodium; GO:0031224 intrinsic component of membrane; GO:0031226 intrinsic component of plasma membrane; GO:0031252 cell leading edge; GO:0042995 cell projection; GO:0071944 cell periphery; GO:0120025 plasma membrane bounded…	GO:0004888 transmembrane signaling receptor activity; GO:0005488 binding; GO:0005515 protein binding; GO:0017154 semaphorin receptor activity; GO:0019904 protein domain specific binding; GO:0038023 signaling receptor activity; GO:0060089 molecular transducer activity;	PF01833	IPT/TIG domain	T	KOG3610	Plexins (functional semaphorin receptors)
O43164	E3 ubiquitin-protein ligase Praja-2 OS=Homo sapiens OX=9606 GN=PJA2 PE=1 SV=4	PJA2	0.712	0.056648	Down	78.2	3	1	2	1	1.212	1.118	0.828	0.827	nucleus	K10634			GO:0001775 cell activation; GO:0001932 regulation of protein phosphorylation; GO:0001934 positive regulation of protein phosphorylation; GO:0002274 myeloid leukocyte activation; GO:0002376 immune system process; GO:0002682 regulation of immune system process; GO:0002684 positive regulation of immune system process; GO:0003008 system process; GO:0006464 cellular protein modification process; GO:00…	GO:0005622 intracellular; GO:0005623 cell; GO:0005737 cytoplasm; GO:0005856 cytoskeleton; GO:0005886 plasma membrane; GO:0016020 membrane; GO:0043226 organelle; GO:0043228 non-membrane-bounded organelle; GO:0043229 intracellular organelle; GO:0043232 intracellular non-membrane-bounded organelle; GO:0045111 intermediate filament cytoskeleton; GO:0071944 cell periphery;	GO:0003824 catalytic activity; GO:0004842 ubiquitin-protein transferase activity; GO:0005488 binding; GO:0005515 protein binding; GO:0016740 transferase activity; GO:0019787 ubiquitin-like protein transferase activity; GO:0019899 enzyme binding; GO:0019900 kinase binding; GO:0019901 protein kinase binding; GO:0034236 protein kinase A catalytic subunit binding; GO:0034237 protein kinase A regulato…	PF13639	Ring finger domain	O	KOG0800	FOG: Predicted E3 ubiquitin ligase
P10619	Lysosomal protective protein OS=Homo sapiens OX=9606 GN=CTSA PE=1 SV=2	CTSA	0.748	0.0794077	Down	54.4	13	5	9	5	1.151	1.142	0.813	0.902	extracellular	K13289	CTSA; cathepsin A (carboxypeptidase C) [EC:3.4.16.5]	hsa04142 Lysosome; hsa04614 Renin-angiotensin system	GO:0001775 cell activation; GO:0002252 immune effector process; GO:0002263 cell activation involved in immune response; GO:0002274 myeloid leukocyte activation; GO:0002275 myeloid cell activation involved in immune response; GO:0002283 neutrophil activation involved in immune response; GO:0002366 leukocyte activation involved in immune response; GO:0002376 immune system process; GO:0002443 leukoc…	GO:0000323 lytic vacuole; GO:0005576 extracellular region; GO:0005622 intracellular; GO:0005623 cell; GO:0005634 nucleus; GO:0005654 nucleoplasm; GO:0005737 cytoplasm; GO:0005764 lysosome; GO:0005766 primary lysosome; GO:0005773 vacuole; GO:0005775 vacuolar lumen; GO:0005783 endoplasmic reticulum; GO:0012505 endomembrane system; GO:0030141 secretory granule; GO:0031410 cytoplasmic vesicle; GO:003…	GO:0003824 catalytic activity; GO:0004180 carboxypeptidase activity; GO:0004185 serine-type carboxypeptidase activity; GO:0004308 exo-alpha-sialidase activity; GO:0004553 hydrolase activity, hydrolyzing O-glycosyl compounds; GO:0008047 enzyme activator activity; GO:0008233 peptidase activity; GO:0008236 serine-type peptidase activity; GO:0008238 exopeptidase activity; GO:0016787 hydrolase activit…	PF00450	Serine carboxypeptidase	O	KOG1282	Serine carboxypeptidases (lysosomal cathepsin A)
Q9NPR2	Semaphorin-4B OS=Homo sapiens OX=9606 GN=SEMA4B PE=1 SV=4	SEMA4B	0.522	0.0541844	Down	92.7	5	4	4	4	1.236	1.372	0.67	0.689	plasma membrane	K06521	SEMA4; semaphorin 4	hsa04360 Axon guidance	GO:0006935 chemotaxis; GO:0009605 response to external stimulus; GO:0040011 locomotion; GO:0042221 response to chemical; GO:0042330 taxis; GO:0050896 response to stimulus; GO:0050919 negative chemotaxis;	GO:0005576 extracellular region; GO:0005615 extracellular space; GO:0005623 cell; GO:0005886 plasma membrane; GO:0016020 membrane; GO:0045202 synapse; GO:0071944 cell periphery;				T	KOG3611	Semaphorins
Q99985	Semaphorin-3C OS=Homo sapiens OX=9606 GN=SEMA3C PE=2 SV=2	SEMA3C	0.756	0.0889148	Down	85.2	4	2	2	2	1.081	1.19	0.868	0.843	extracellular	K06840	SEMA3; semaphorin 3	hsa04360 Axon guidance	GO:0000902 cell morphogenesis; GO:0000904 cell morphogenesis involved in differentiation; GO:0001568 blood vessel development; GO:0001667 ameboidal-type cell migration; GO:0001755 neural crest cell migration; GO:0001756 somitogenesis; GO:0001763 morphogenesis of a branching structure; GO:0001944 vasculature development; GO:0001974 blood vessel remodeling; GO:0002009 morphogenesis of an epithelium…	GO:0005576 extracellular region; GO:0005615 extracellular space;	GO:0005102 signaling receptor binding; GO:0005488 binding; GO:0005515 protein binding; GO:0030215 semaphorin receptor binding; GO:0038191 neuropilin binding;	PF07679	Immunoglobulin I-set domain	T	KOG3611	Semaphorins
P15260	Interferon gamma receptor 1 OS=Homo sapiens OX=9606 GN=IFNGR1 PE=1 SV=1	IFNGR1	0.686	0.0793113	Down	54.4	2	1	1	1	1.155	1.205	0.837	0.781	extracellular	K05132	IFNGR1; interferon gamma receptor 1	hsa04380 Osteoclast differentiation; hsa05200 Pathways in cancer [Cancer network viewer]; hsa04650 Natural killer cell mediated cytotoxicity; hsa05168 Herpes simplex virus 1 infection; hsa05321 Inflammatory bowel disease; hsa05145 Toxoplasmosis; hsa04630 JAK-STAT signaling pathway; hsa05152 Tuberculosis; hsa05142 Chagas disease; hsa04658 Th1 and Th2 cell differentiation; hsa05140 Leishmaniasis; h…	GO:0001959 regulation of cytokine-mediated signaling pathway; GO:0002252 immune effector process; GO:0002376 immune system process; GO:0002682 regulation of immune system process; GO:0006950 response to stress; GO:0006952 defense response; GO:0006955 immune response; GO:0007154 cell communication; GO:0007165 signal transduction; GO:0007166 cell surface receptor signaling pathway; GO:0009605 respo…	GO:0005622 intracellular; GO:0005623 cell; GO:0005737 cytoplasm; GO:0005783 endoplasmic reticulum; GO:0005886 plasma membrane; GO:0005887 integral component of plasma membrane; GO:0012505 endomembrane system; GO:0014069 postsynaptic density; GO:0016020 membrane; GO:0016021 integral component of membrane; GO:0030425 dendrite; GO:0031224 intrinsic component of membrane; GO:0031226 intrinsic compone…	GO:0004888 transmembrane signaling receptor activity; GO:0004896 cytokine receptor activity; GO:0004904 interferon receptor activity; GO:0004906 interferon-gamma receptor activity; GO:0038023 signaling receptor activity; GO:0060089 molecular transducer activity;
Q15067	Peroxisomal acyl-coenzyme A oxidase 1 OS=Homo sapiens OX=9606 GN=ACOX1 PE=1 SV=3	ACOX1	0.698	0.00303697	Down	74.4	29	13	43	13	1.224	1.128	0.853	0.79	cytoplasm	K00232	E1.3.3.6; acyl-CoA oxidase [EC:1.3.3.6]	hsa03320 PPAR signaling pathway; hsa00071 Fatty acid degradation; hsa00410 beta-Alanine metabolism; hsa04146 Peroxisome; hsa01212 Fatty acid metabolism; hsa00592 alpha-Linolenic acid metabolism; hsa04024 cAMP signaling pathway; hsa00640 Propanoate metabolism; hsa01200 Carbon metabolism; hsa01040 Biosynthesis of unsaturated fatty acids; hsa01100 Metabolic pathways	GO:0000003 reproduction; GO:0000038 very long-chain fatty acid metabolic process; GO:0001676 long-chain fatty acid metabolic process; GO:0006082 organic acid metabolic process; GO:0006091 generation of precursor metabolites and energy; GO:0006605 protein targeting; GO:0006625 protein targeting to peroxisome; GO:0006629 lipid metabolic process; GO:0006631 fatty acid metabolic process; GO:0006635 f…	GO:0005622 intracellular; GO:0005623 cell; GO:0005634 nucleus; GO:0005654 nucleoplasm; GO:0005730 nucleolus; GO:0005737 cytoplasm; GO:0005777 peroxisome; GO:0005778 peroxisomal membrane; GO:0005782 peroxisomal matrix; GO:0005829 cytosol; GO:0005886 plasma membrane; GO:0016020 membrane; GO:0031090 organelle membrane; GO:0031903 microbody membrane; GO:0031907 microbody lumen; GO:0031974 membrane-en…	GO:0000166 nucleotide binding; GO:0003824 catalytic activity; GO:0003995 acyl-CoA dehydrogenase activity; GO:0003997 acyl-CoA oxidase activity; GO:0005102 signaling receptor binding; GO:0005488 binding; GO:0005504 fatty acid binding; GO:0005515 protein binding; GO:0008289 lipid binding; GO:0016401 palmitoyl-CoA oxidase activity; GO:0016491 oxidoreductase activity; GO:0016627 oxidoreductase activi…	PF02770	Acyl-CoA dehydrogenase, middle domain	C	KOG0136	Acyl-CoA oxidase
P27540	Aryl hydrocarbon receptor nuclear translocator OS=Homo sapiens OX=9606 GN=ARNT PE=1 SV=1	ARNT	0.71	0.05378	Down	86.6	7	3	4	3	1.248	1.085	0.852	0.8	nucleus	K09097	ARNT; aryl hydrocarbon receptor nuclear translocator	hsa04066 HIF-1 signaling pathway; hsa05200 Pathways in cancer [Cancer network viewer]; hsa05211 Renal cell carcinoma; hsa04934 Cushing syndrome; hsa05204 Chemical carcinogenesis	GO:0000003 reproduction; GO:0001666 response to hypoxia; GO:0001701 in utero embryonic development; GO:0001817 regulation of cytokine production; GO:0001819 positive regulation of cytokine production; GO:0001890 placenta development; GO:0001892 embryonic placenta development; GO:0001936 regulation of endothelial cell proliferation; GO:0001938 positive regulation of endothelial cell proliferation;…	GO:0005622 intracellular; GO:0005623 cell; GO:0005634 nucleus; GO:0005654 nucleoplasm; GO:0005667 transcription regulator complex; GO:0005737 cytoplasm; GO:0016604 nuclear body; GO:0031974 membrane-enclosed lumen; GO:0031981 nuclear lumen; GO:0032991 protein-containing complex; GO:0043226 organelle; GO:0043227 membrane-bounded organelle; GO:0043229 intracellular organelle; GO:0043231 intracellula…	GO:0000981 DNA-binding transcription factor activity, RNA polymerase II-specific; GO:0001067 regulatory region nucleic acid binding; GO:0003676 nucleic acid binding; GO:0003677 DNA binding; GO:0003690 double-stranded DNA binding; GO:0003700 DNA-binding transcription factor activity; GO:0003712 transcription coregulator activity; GO:0003713 transcription coactivator activity; GO:0005102 signaling …	PF00010; PF00989	Helix-loop-helix DNA-binding domain; PAS fold	K	KOG3561	Aryl-hydrocarbon receptor nuclear translocator
P07858	Cathepsin B OS=Homo sapiens OX=9606 GN=CTSB PE=1 SV=3	CTSB	0.688	0.00513513	Down	37.8	19	6	13	6	1.128	1.227	0.779	0.842	extracellular	K01363	CTSB; cathepsin B [EC:3.4.22.1]	hsa04142 Lysosome; hsa04621 NOD-like receptor signaling pathway; hsa04612 Antigen processing and presentation; hsa04210 Apoptosis; hsa04140 Autophagy - animal; hsa04924 Renin secretion	GO:0000003 reproduction; GO:0001775 cell activation; GO:0001890 placenta development; GO:0001893 maternal placenta development; GO:0002252 immune effector process; GO:0002263 cell activation involved in immune response; GO:0002274 myeloid leukocyte activation; GO:0002275 myeloid cell activation involved in immune response; GO:0002283 neutrophil activation involved in immune response; GO:0002366 l…	GO:0000323 lytic vacuole; GO:0005576 extracellular region; GO:0005615 extracellular space; GO:0005622 intracellular; GO:0005623 cell; GO:0005634 nucleus; GO:0005730 nucleolus; GO:0005737 cytoplasm; GO:0005739 mitochondrion; GO:0005764 lysosome; GO:0005768 endosome; GO:0005773 vacuole; GO:0005775 vacuolar lumen; GO:0005886 plasma membrane; GO:0009897 external side of plasma membrane; GO:0009986 ce…	GO:0003824 catalytic activity; GO:0004175 endopeptidase activity; GO:0004197 cysteine-type endopeptidase activity; GO:0004252 serine-type endopeptidase activity; GO:0005488 binding; GO:0005515 protein binding; GO:0005518 collagen binding; GO:0008233 peptidase activity; GO:0008234 cysteine-type peptidase activity; GO:0008236 serine-type peptidase activity; GO:0016787 hydrolase activity; GO:0017171…	PF00112	Papain family cysteine protease	O	KOG1543	Cysteine proteinase Cathepsin L
Q9UBC3	DNA (cytosine-5)-methyltransferase 3B OS=Homo sapiens OX=9606 GN=DNMT3B PE=1 SV=1	DNMT3B	0.733	0.0675273	Down	95.7	4	3	3	3	1.15	1.141	0.803	0.876	nucleus	K17399	DNMT3B; DNA (cytosine-5)-methyltransferase 3B [EC:2.1.1.37]	hsa00270 Cysteine and methionine metabolism; hsa05206 MicroRNAs in cancer; hsa01100 Metabolic pathways	GO:0000122 negative regulation of transcription by RNA polymerase II; GO:0001101 response to acid chemical; GO:0006139 nucleobase-containing compound metabolic process; GO:0006259 DNA metabolic process; GO:0006304 DNA modification; GO:0006305 DNA alkylation; GO:0006306 DNA methylation; GO:0006325 chromatin organization; GO:0006342 chromatin silencing; GO:0006346 DNA methylation-dependent heteroch…	GO:0000228 nuclear chromosome; GO:0000775 chromosome, centromeric region; GO:0000785 chromatin; GO:0000790 nuclear chromatin; GO:0000792 heterochromatin; GO:0005622 intracellular; GO:0005623 cell; GO:0005634 nucleus; GO:0005654 nucleoplasm; GO:0005694 chromosome; GO:0005720 nuclear heterochromatin; GO:0005737 cytoplasm; GO:0031974 membrane-enclosed lumen; GO:0031981 nuclear lumen; GO:0043226 orga…	GO:0000981 DNA-binding transcription factor activity, RNA polymerase II-specific; GO:0003676 nucleic acid binding; GO:0003677 DNA binding; GO:0003682 chromatin binding; GO:0003700 DNA-binding transcription factor activity; GO:0003712 transcription coregulator activity; GO:0003714 transcription corepressor activity; GO:0003824 catalytic activity; GO:0003886 DNA (cytosine-5-)-methyltransferase acti…	PF00855; PF00145	PWWP domain; C-5 cytosine-specific DNA methylase
Q8TCD1	UPF0729 protein C18orf32 OS=Homo sapiens OX=9606 GN=C18orf32 PE=1 SV=1	C18orf32	0.734	0.0241004	Down	8.7	11	1	2	1	1.131	1.167	0.844	0.841	extracellular
Q96CG8	Collagen triple helix repeat-containing protein 1 OS=Homo sapiens OX=9606 GN=CTHRC1 PE=1 SV=1	CTHRC1	0.567	0.0698377	Down	26.2	3	1	1	1	1.325	1.207	0.789	0.65	extracellular				GO:0001503 ossification; GO:0001736 establishment of planar polarity; GO:0001738 morphogenesis of a polarized epithelium; GO:0001838 embryonic epithelial tube formation; GO:0001841 neural tube formation; GO:0001843 neural tube closure; GO:0002009 morphogenesis of an epithelium; GO:0006928 movement of cell or subcellular component; GO:0007154 cell communication; GO:0007164 establishment of tissue …	GO:0005576 extracellular region; GO:0005615 extracellular space; GO:0005622 intracellular; GO:0005623 cell; GO:0005737 cytoplasm; GO:0031012 extracellular matrix;	GO:0001664 G protein-coupled receptor binding; GO:0005102 signaling receptor binding; GO:0005109 frizzled binding; GO:0005488 binding; GO:0005515 protein binding; GO:0017147 Wnt-protein binding;
P42892	Endothelin-converting enzyme 1 OS=Homo sapiens OX=9606 GN=ECE1 PE=1 SV=2	ECE1	0.606	0.0594599	Down	87.1	10	8	18	8	1.227	1.283	0.776	0.746	mitochondria	K01415			GO:0001666 response to hypoxia; GO:0001919 regulation of receptor recycling; GO:0001921 positive regulation of receptor recycling; GO:0001932 regulation of protein phosphorylation; GO:0001990 regulation of systemic arterial blood pressure by hormone; GO:0003008 system process; GO:0003013 circulatory system process; GO:0003018 vascular process in circulatory system; GO:0003044 regulation of system…	GO:0005622 intracellular; GO:0005623 cell; GO:0005737 cytoplasm; GO:0005768 endosome; GO:0005769 early endosome; GO:0005794 Golgi apparatus; GO:0005886 plasma membrane; GO:0009897 external side of plasma membrane; GO:0009986 cell surface; GO:0010008 endosome membrane; GO:0012505 endomembrane system; GO:0016020 membrane; GO:0016021 integral component of membrane; GO:0030135 coated vesicle; GO:0030…	GO:0003824 catalytic activity; GO:0004175 endopeptidase activity; GO:0004222 metalloendopeptidase activity; GO:0005488 binding; GO:0005515 protein binding; GO:0008233 peptidase activity; GO:0008237 metallopeptidase activity; GO:0008270 zinc ion binding; GO:0016787 hydrolase activity; GO:0017046 peptide hormone binding; GO:0033218 amide binding; GO:0042277 peptide binding; GO:0042562 hormone bindi…			E	KOG3624	M13 family peptidase
Q8IY31	Intraflagellar transport protein 20 homolog OS=Homo sapiens OX=9606 GN=IFT20 PE=1 SV=1	IFT20	0.766	0.0184623	Down	15.3	11	1	1	1	1.131	1.128	0.855	0.875	cytoplasm	K16473			GO:0001655 urogenital system development; GO:0001736 establishment of planar polarity; GO:0001738 morphogenesis of a polarized epithelium; GO:0001822 kidney development; GO:0002009 morphogenesis of an epithelium; GO:0003008 system process; GO:0006810 transport; GO:0006928 movement of cell or subcellular component; GO:0006996 organelle organization; GO:0007017 microtubule-based process; GO:0007018…	GO:0000139 Golgi membrane; GO:0001750 photoreceptor outer segment; GO:0005622 intracellular; GO:0005623 cell; GO:0005737 cytoplasm; GO:0005794 Golgi apparatus; GO:0005801 cis-Golgi network; GO:0005813 centrosome; GO:0005814 centriole; GO:0005815 microtubule organizing center; GO:0005856 cytoskeleton; GO:0005902 microvillus; GO:0005929 cilium; GO:0012505 endomembrane system; GO:0015630 microtubule…	GO:0002046 opsin binding; GO:0005488 binding; GO:0005515 protein binding; GO:0017016 Ras GTPase binding; GO:0017137 Rab GTPase binding; GO:0019899 enzyme binding; GO:0031267 small GTPase binding; GO:0051020 GTPase binding;
Q7Z5L9	Interferon regulatory factor 2-binding protein 2 OS=Homo sapiens OX=9606 GN=IRF2BP2 PE=1 SV=2	IRF2BP2	0.631	0.0739605	Down	61	18	6	13	5	1.246	1.186	0.745	0.787	nucleus	K22383			GO:0000122 negative regulation of transcription by RNA polymerase II; GO:0006355 regulation of transcription, DNA-templated; GO:0006357 regulation of transcription by RNA polymerase II; GO:0009889 regulation of biosynthetic process; GO:0009890 negative regulation of biosynthetic process; GO:0009892 negative regulation of metabolic process; GO:0010468 regulation of gene expression; GO:0010556 regu…	GO:0005622 intracellular; GO:0005623 cell; GO:0005634 nucleus; GO:0005654 nucleoplasm; GO:0005737 cytoplasm; GO:0031974 membrane-enclosed lumen; GO:0031981 nuclear lumen; GO:0043226 organelle; GO:0043227 membrane-bounded organelle; GO:0043229 intracellular organelle; GO:0043231 intracellular membrane-bounded organelle; GO:0043233 organelle lumen; GO:0070013 intracellular organelle lumen;	GO:0003712 transcription coregulator activity; GO:0003714 transcription corepressor activity; GO:0140110 transcription regulator activity;	PF11261	Interferon regulatory factor 2-binding protein zinc finger	K	KOG3579	Predicted E3 ubiquitin ligase
Q15758	Neutral amino acid transporter B(0) OS=Homo sapiens OX=9606 GN=SLC1A5 PE=1 SV=2	SLC1A5	1.35	0.0968639	Up	56.6	14	5	17	5	0.913	0.813	1.149	1.173	plasma membrane	K05616	SLC1A5; solute carrier family 1 (neutral amino acid transporter), member 5	hsa04974 Protein digestion and absorption; hsa05230 Central carbon metabolism in cancer	GO:0003333 amino acid transmembrane transport; GO:0006810 transport; GO:0006811 ion transport; GO:0006812 cation transport; GO:0006820 anion transport; GO:0006855 drug transmembrane transport; GO:0006865 amino acid transport; GO:0006868 glutamine transport; GO:0007154 cell communication; GO:0007165 signal transduction; GO:0009987 cellular process; GO:0015711 organic anion transport; GO:0015804 ne…	GO:0005622 intracellular; GO:0005623 cell; GO:0005737 cytoplasm; GO:0005886 plasma membrane; GO:0005887 integral component of plasma membrane; GO:0016020 membrane; GO:0016021 integral component of membrane; GO:0031224 intrinsic component of membrane; GO:0031226 intrinsic component of plasma membrane; GO:0031410 cytoplasmic vesicle; GO:0031982 vesicle; GO:0042470 melanosome; GO:0043226 organelle; …	GO:0005215 transporter activity; GO:0005342 organic acid transmembrane transporter activity; GO:0008324 cation transmembrane transporter activity; GO:0008509 anion transmembrane transporter activity; GO:0008514 organic anion transmembrane transporter activity; GO:0015075 ion transmembrane transporter activity; GO:0015171 amino acid transmembrane transporter activity; GO:0015175 neutral amino acid…			P	KOG3787	Glutamate/aspartate and neutral amino acid transporters
Q86UL3	Glycerol-3-phosphate acyltransferase 4 OS=Homo sapiens OX=9606 GN=GPAT4 PE=1 SV=1	GPAT4	0.715	0.00197792	Down	52	7	3	3	3	1.144	1.179	0.817	0.844	endoplasmic reticulum	K13506	GPAT3_4; glycerol-3-phosphate O-acyltransferase 3/4 [EC:2.3.1.15]	hsa00561 Glycerolipid metabolism; hsa00564 Glycerophospholipid metabolism; hsa01100 Metabolic pathways	GO:0002064 epithelial cell development; GO:0002065 columnar/cuboidal epithelial cell differentiation; GO:0002066 columnar/cuboidal epithelial cell development; GO:0002067 glandular epithelial cell differentiation; GO:0002068 glandular epithelial cell development; GO:0002069 columnar/cuboidal epithelial cell maturation; GO:0002070 epithelial cell maturation; GO:0002071 glandular epithelial cell ma…	GO:0005622 intracellular; GO:0005623 cell; GO:0005737 cytoplasm; GO:0005783 endoplasmic reticulum; GO:0005789 endoplasmic reticulum membrane; GO:0012505 endomembrane system; GO:0016020 membrane; GO:0016021 integral component of membrane; GO:0030176 integral component of endoplasmic reticulum membrane; GO:0031224 intrinsic component of membrane; GO:0031227 intrinsic component of endoplasmic reticu…	GO:0003824 catalytic activity; GO:0003841 1-acylglycerol-3-phosphate O-acyltransferase activity; GO:0004366 glycerol-3-phosphate O-acyltransferase activity; GO:0008374 O-acyltransferase activity; GO:0016411 acylglycerol O-acyltransferase activity; GO:0016740 transferase activity; GO:0016746 transferase activity, transferring acyl groups; GO:0016747 transferase activity, transferring acyl groups o…			I	KOG2898	Predicted phosphate acyltransferase, contains PlsC domain
Q9Y624	Junctional adhesion molecule A OS=Homo sapiens OX=9606 GN=F11R PE=1 SV=1	F11R	0.765	0.0720972	Down	32.6	15	3	17	3	1.143	1.107	0.83	0.89	extracellular	K06089	F11R; junctional adhesion molecule 1	hsa05120 Epithelial cell signaling in Helicobacter pylori infection; hsa04670 Leukocyte transendothelial migration; hsa04514 Cell adhesion molecules; hsa04530 Tight junction	GO:0001817 regulation of cytokine production; GO:0001885 endothelial cell development; GO:0002064 epithelial cell development; GO:0002376 immune system process; GO:0003008 system process; GO:0003013 circulatory system process; GO:0003158 endothelium development; GO:0006810 transport; GO:0006928 movement of cell or subcellular component; GO:0006950 response to stress; GO:0006952 defense response; …	GO:0005622 intracellular; GO:0005623 cell; GO:0005737 cytoplasm; GO:0005886 plasma membrane; GO:0005911 cell-cell junction; GO:0005923 bicellular tight junction; GO:0016020 membrane; GO:0030054 cell junction; GO:0031410 cytoplasmic vesicle; GO:0031982 vesicle; GO:0036056 filtration diaphragm; GO:0036057 slit diaphragm; GO:0043226 organelle; GO:0043227 membrane-bounded organelle; GO:0043229 intrac…	GO:0005488 binding; GO:0005515 protein binding; GO:0019904 protein domain specific binding; GO:0030165 PDZ domain binding;	PF07686; PF13927	Immunoglobulin V-set domain; Immunoglobulin domain
P28288	ATP-binding cassette sub-family D member 3 OS=Homo sapiens OX=9606 GN=ABCD3 PE=1 SV=1	ABCD3	0.76	0.0372161	Down	75.4	14	9	19	9	1.162	1.122	0.86	0.875	mitochondria	K05677	ABCD3; ATP-binding cassette, subfamily D (ALD), member 3	hsa04146 Peroxisome; hsa02010 ABC transporters	GO:0000038 very long-chain fatty acid metabolic process; GO:0006082 organic acid metabolic process; GO:0006629 lipid metabolic process; GO:0006631 fatty acid metabolic process; GO:0006633 fatty acid biosynthetic process; GO:0006635 fatty acid beta-oxidation; GO:0006810 transport; GO:0006811 ion transport; GO:0006820 anion transport; GO:0006869 lipid transport; GO:0006996 organelle organization; G…	GO:0005622 intracellular; GO:0005623 cell; GO:0005737 cytoplasm; GO:0005739 mitochondrion; GO:0005777 peroxisome; GO:0005778 peroxisomal membrane; GO:0005782 peroxisomal matrix; GO:0005829 cytosol; GO:0016020 membrane; GO:0016021 integral component of membrane; GO:0031090 organelle membrane; GO:0031224 intrinsic component of membrane; GO:0031903 microbody membrane; GO:0031907 microbody lumen; GO:…	GO:0000166 nucleotide binding; GO:0003824 catalytic activity; GO:0005215 transporter activity; GO:0005319 lipid transporter activity; GO:0005324 long-chain fatty acid transporter activity; GO:0005488 binding; GO:0005515 protein binding; GO:0005524 ATP binding; GO:0008144 drug binding; GO:0015399 primary active transmembrane transporter activity; GO:0016462 pyrophosphatase activity; GO:0016787 hyd…	PF00005	ABC transporter	I	KOG0060	Long-chain acyl-CoA transporter, ABC superfamily (involved in peroxisome organization and biogenesis)
P02792	Ferritin light chain OS=Homo sapiens OX=9606 GN=FTL PE=1 SV=2	FTL	1.517	0.0251706	Up	20	23	3	4	3	0.798	0.821	1.189	1.268	cytoplasm	K13625	FTL; ferritin light chain	hsa04216 Ferroptosis; hsa04978 Mineral absorption; hsa04217 Necroptosis				PF00210	Ferritin-like domain	P	KOG2332	Ferritin
O00115	Deoxyribonuclease-2-alpha OS=Homo sapiens OX=9606 GN=DNASE2 PE=1 SV=2	DNASE2	0.72	0.0883883	Down	39.6	6	2	4	2	1.101	1.218	0.842	0.822	extracellular	K01158	DNASE2; deoxyribonuclease II [EC:3.1.22.1]	hsa04142 Lysosome	GO:0000737 DNA catabolic process, endonucleolytic; GO:0002262 myeloid cell homeostasis; GO:0002376 immune system process; GO:0002520 immune system development; GO:0006139 nucleobase-containing compound metabolic process; GO:0006259 DNA metabolic process; GO:0006308 DNA catabolic process; GO:0006309 apoptotic DNA fragmentation; GO:0006725 cellular aromatic compound metabolic process; GO:0006807 ni…	GO:0000323 lytic vacuole; GO:0005622 intracellular; GO:0005623 cell; GO:0005737 cytoplasm; GO:0005764 lysosome; GO:0005773 vacuole; GO:0043226 organelle; GO:0043227 membrane-bounded organelle; GO:0043229 intracellular organelle; GO:0043231 intracellular membrane-bounded organelle;	GO:0003676 nucleic acid binding; GO:0003677 DNA binding; GO:0003824 catalytic activity; GO:0004518 nuclease activity; GO:0004519 endonuclease activity; GO:0004520 endodeoxyribonuclease activity; GO:0004531 deoxyribonuclease II activity; GO:0004536 deoxyribonuclease activity; GO:0005488 binding; GO:0016787 hydrolase activity; GO:0016788 hydrolase activity, acting on ester bonds; GO:0016889 endodeo…			L	KOG3825	Deoxyribonuclease II
P05981	Serine protease hepsin OS=Homo sapiens OX=9606 GN=HPN PE=1 SV=1	HPN	0.698	0.0121566	Down	45	13	3	3	3	1.179	1.166	0.83	0.807	extracellular	K08665	HPN; hepsin [EC:3.4.21.106]	hsa05203 Viral carcinogenesis	GO:0001558 regulation of cell growth; GO:0003008 system process; GO:0006508 proteolysis; GO:0006807 nitrogen compound metabolic process; GO:0006810 transport; GO:0006811 ion transport; GO:0006812 cation transport; GO:0006813 potassium ion transport; GO:0007154 cell communication; GO:0007165 signal transduction; GO:0007166 cell surface receptor signaling pathway; GO:0007167 enzyme linked receptor …	GO:0005622 intracellular; GO:0005623 cell; GO:0005737 cytoplasm; GO:0005783 endoplasmic reticulum; GO:0005789 endoplasmic reticulum membrane; GO:0005886 plasma membrane; GO:0005887 integral component of plasma membrane; GO:0005911 cell-cell junction; GO:0009986 cell surface; GO:0012505 endomembrane system; GO:0016020 membrane; GO:0016021 integral component of membrane; GO:0030054 cell junction; G…	GO:0003824 catalytic activity; GO:0004175 endopeptidase activity; GO:0004252 serine-type endopeptidase activity; GO:0005215 transporter activity; GO:0005216 ion channel activity; GO:0005227 calcium activated cation channel activity; GO:0005261 cation channel activity; GO:0005267 potassium channel activity; GO:0008233 peptidase activity; GO:0008236 serine-type peptidase activity; GO:0008324 cation…	PF09272; PF00089	Hepsin, SRCR; Trypsin	T	KOG3627	Trypsin
Q86UE4	Protein LYRIC OS=Homo sapiens OX=9606 GN=MTDH PE=1 SV=2	MTDH	0.755	0.0543208	Down	63.8	27	12	31	12	1.164	1.119	0.845	0.877	cytoplasm				GO:0000122 negative regulation of transcription by RNA polymerase II; GO:0002237 response to molecule of bacterial origin; GO:0006355 regulation of transcription, DNA-templated; GO:0006357 regulation of transcription by RNA polymerase II; GO:0007154 cell communication; GO:0007165 signal transduction; GO:0007166 cell surface receptor signaling pathway; GO:0009605 response to external stimulus; GO:…	GO:0001650 fibrillar center; GO:0005622 intracellular; GO:0005623 cell; GO:0005634 nucleus; GO:0005654 nucleoplasm; GO:0005730 nucleolus; GO:0005737 cytoplasm; GO:0005783 endoplasmic reticulum; GO:0005789 endoplasmic reticulum membrane; GO:0005886 plasma membrane; GO:0005911 cell-cell junction; GO:0005923 bicellular tight junction; GO:0012505 endomembrane system; GO:0016020 membrane; GO:0016324 a…	GO:0001085 RNA polymerase II transcription factor binding; GO:0003676 nucleic acid binding; GO:0003712 transcription coregulator activity; GO:0003713 transcription coactivator activity; GO:0003723 RNA binding; GO:0003725 double-stranded RNA binding; GO:0005488 binding; GO:0005515 protein binding; GO:0008134 transcription factor binding; GO:0051059 NF-kappaB binding; GO:0097159 organic cyclic comp…
O14832	Phytanoyl-CoA dioxygenase, peroxisomal OS=Homo sapiens OX=9606 GN=PHYH PE=1 SV=1	PHYH	0.546	0.0711635	Down	38.5	3	1	2	1	1.362	1.209	0.707	0.694	mitochondria	K00477	PHYH; phytanoyl-CoA hydroxylase [EC:1.14.11.18]	hsa04146 Peroxisome	GO:0001561 fatty acid alpha-oxidation; GO:0006082 organic acid metabolic process; GO:0006103 2-oxoglutarate metabolic process; GO:0006605 protein targeting; GO:0006625 protein targeting to peroxisome; GO:0006629 lipid metabolic process; GO:0006631 fatty acid metabolic process; GO:0006720 isoprenoid metabolic process; GO:0006810 transport; GO:0006886 intracellular protein transport; GO:0006996 org…	GO:0005622 intracellular; GO:0005623 cell; GO:0005737 cytoplasm; GO:0005777 peroxisome; GO:0005782 peroxisomal matrix; GO:0005829 cytosol; GO:0031907 microbody lumen; GO:0031974 membrane-enclosed lumen; GO:0042579 microbody; GO:0043226 organelle; GO:0043227 membrane-bounded organelle; GO:0043229 intracellular organelle; GO:0043231 intracellular membrane-bounded organelle; GO:0043233 organelle lum…	GO:0003824 catalytic activity; GO:0005488 binding; GO:0005506 iron ion binding; GO:0008198 ferrous iron binding; GO:0016491 oxidoreductase activity; GO:0016705 oxidoreductase activity, acting on paired donors, with incorporation or reduction of molecular oxygen; GO:0016706 2-oxoglutarate-dependent dioxygenase activity; GO:0031406 carboxylic acid binding; GO:0036094 small molecule binding; GO:0043…	PF05721	Phytanoyl-CoA dioxygenase (PhyH)	C	KOG3290	Peroxisomal phytanoyl-CoA hydroxylase
P10588	Nuclear receptor subfamily 2 group F member 6 OS=Homo sapiens OX=9606 GN=NR2F6 PE=1 SV=2	NR2F6	0.768	0.0810227	Down	43	9	3	5	2	1.136	1.122	0.822	0.911	nucleus	K08549			GO:0000122 negative regulation of transcription by RNA polymerase II; GO:0003008 system process; GO:0006139 nucleobase-containing compound metabolic process; GO:0006351 transcription, DNA-templated; GO:0006352 DNA-templated transcription, initiation; GO:0006355 regulation of transcription, DNA-templated; GO:0006357 regulation of transcription by RNA polymerase II; GO:0006366 transcription by RNA …	GO:0005622 intracellular; GO:0005623 cell; GO:0005634 nucleus; GO:0005654 nucleoplasm; GO:0031974 membrane-enclosed lumen; GO:0031981 nuclear lumen; GO:0043226 organelle; GO:0043227 membrane-bounded organelle; GO:0043229 intracellular organelle; GO:0043231 intracellular membrane-bounded organelle; GO:0043233 organelle lumen; GO:0070013 intracellular organelle lumen;	GO:0000976 transcription regulatory region sequence-specific DNA binding; GO:0000977 RNA polymerase II transcription regulatory region sequence-specific DNA binding; GO:0000981 DNA-binding transcription factor activity, RNA polymerase II-specific; GO:0001067 regulatory region nucleic acid binding; GO:0001227 DNA-binding transcription repressor activity, RNA polymerase II-specific; GO:0003676 nucl…	PF00105; PF00104	Zinc finger, C4 type (two domains); Ligand-binding domain of nuclear hormone receptor	K	KOG3575	FOG: Hormone receptors
Q8N2W9	E3 SUMO-protein ligase PIAS4 OS=Homo sapiens OX=9606 GN=PIAS4 PE=1 SV=1	PIAS4	0.675	0.0115318	Down	56.5	7	3	5	3	1.199	1.175	0.802	0.799	nucleus	K16065	PIAS4; E3 SUMO-protein ligase PIAS4 [EC:2.3.2.27]	hsa04064 NF-kappa B signaling pathway; hsa04630 JAK-STAT signaling pathway; hsa04120 Ubiquitin mediated proteolysis; hsa05418 Fluid shear stress and atherosclerosis	GO:0000122 negative regulation of transcription by RNA polymerase II; GO:0000726 non-recombinational repair; GO:0001959 regulation of cytokine-mediated signaling pathway; GO:0001960 negative regulation of cytokine-mediated signaling pathway; GO:0006139 nucleobase-containing compound metabolic process; GO:0006259 DNA metabolic process; GO:0006281 DNA repair; GO:0006302 double-strand break repair; …	GO:0005622 intracellular; GO:0005623 cell; GO:0005634 nucleus; GO:0005654 nucleoplasm; GO:0005737 cytoplasm; GO:0016363 nuclear matrix; GO:0031974 membrane-enclosed lumen; GO:0031981 nuclear lumen; GO:0032991 protein-containing complex; GO:0034399 nuclear periphery; GO:0043226 organelle; GO:0043227 membrane-bounded organelle; GO:0043229 intracellular organelle; GO:0043231 intracellular membrane-b…	GO:0003676 nucleic acid binding; GO:0003677 DNA binding; GO:0003712 transcription coregulator activity; GO:0003714 transcription corepressor activity; GO:0003824 catalytic activity; GO:0005488 binding; GO:0005515 protein binding; GO:0008022 protein C-terminus binding; GO:0008270 zinc ion binding; GO:0016740 transferase activity; GO:0019787 ubiquitin-like protein transferase activity; GO:0019789 S…	PF14324; PF02891	PINIT domain; MIZ/SP-RING zinc finger	K	KOG2169	Zn-finger transcription factor
O60299	Leucine zipper putative tumor suppressor 3 OS=Homo sapiens OX=9606 GN=LZTS3 PE=2 SV=1	LZTS3	0.631	0.049307	Down	71.7	1	1	1	1	1.216	1.222	0.741	0.798	nucleus				GO:0007275 multicellular organism development; GO:0007399 nervous system development; GO:0009987 cellular process; GO:0010769 regulation of cell morphogenesis involved in differentiation; GO:0010975 regulation of neuron projection development; GO:0016043 cellular component organization; GO:0022008 neurogenesis; GO:0022603 regulation of anatomical structure morphogenesis; GO:0022604 regulation of …	GO:0005623 cell; GO:0014069 postsynaptic density; GO:0030425 dendrite; GO:0032279 asymmetric synapse; GO:0036477 somatodendritic compartment; GO:0042995 cell projection; GO:0043005 neuron projection; GO:0043197 dendritic spine; GO:0043226 organelle; GO:0044309 neuron spine; GO:0045202 synapse; GO:0097447 dendritic tree; GO:0098794 postsynapse; GO:0098984 neuron to neuron synapse; GO:0099572 posts…	GO:0005488 binding; GO:0005515 protein binding; GO:0019904 protein domain specific binding; GO:0030165 PDZ domain binding; GO:0043621 protein self-association;
Q9NRZ9	Lymphoid-specific helicase OS=Homo sapiens OX=9606 GN=HELLS PE=1 SV=1	HELLS	0.642	0.0451931	Down	97	15	12	16	12	1.239	1.225	0.77	0.811	cytoplasm	K19001			GO:0001655 urogenital system development; GO:0001775 cell activation; GO:0002376 immune system process; GO:0002520 immune system development; GO:0002521 leukocyte differentiation; GO:0006139 nucleobase-containing compound metabolic process; GO:0006259 DNA metabolic process; GO:0006304 DNA modification; GO:0006305 DNA alkylation; GO:0006306 DNA methylation; GO:0006323 DNA packaging; GO:0006325 chr…	GO:0000775 chromosome, centromeric region; GO:0000785 chromatin; GO:0000792 heterochromatin; GO:0005622 intracellular; GO:0005623 cell; GO:0005634 nucleus; GO:0005694 chromosome; GO:0005721 pericentric heterochromatin; GO:0043226 organelle; GO:0043227 membrane-bounded organelle; GO:0043228 non-membrane-bounded organelle; GO:0043229 intracellular organelle; GO:0043231 intracellular membrane-bounde…	GO:0003682 chromatin binding; GO:0005488 binding;			K	KOG0385	Chromatin remodeling complex WSTF-ISWI, small subunit
Q9BPY3	Protein FAM118B OS=Homo sapiens OX=9606 GN=FAM118B PE=1 SV=1	FAM118B	1.554	0.0568597	Up	39.5	4	1	1	1	0.835	0.745	1.246	1.205	cytoplasm
O60675	Transcription factor MafK OS=Homo sapiens OX=9606 GN=MAFK PE=1 SV=1	MAFK	1.676	0.0113879	Up	17.5	12	2	3	2	0.73	0.778	1.234	1.294	nucleus	K09037			GO:0000122 negative regulation of transcription by RNA polymerase II; GO:0006355 regulation of transcription, DNA-templated; GO:0006357 regulation of transcription by RNA polymerase II; GO:0006950 response to stress; GO:0007275 multicellular organism development; GO:0007399 nervous system development; GO:0007596 blood coagulation; GO:0007599 hemostasis; GO:0009611 response to wounding; GO:0009889…	GO:0005622 intracellular; GO:0005623 cell; GO:0005634 nucleus; GO:0005654 nucleoplasm; GO:0031974 membrane-enclosed lumen; GO:0031981 nuclear lumen; GO:0043226 organelle; GO:0043227 membrane-bounded organelle; GO:0043229 intracellular organelle; GO:0043231 intracellular membrane-bounded organelle; GO:0043233 organelle lumen; GO:0070013 intracellular organelle lumen;	GO:0000976 transcription regulatory region sequence-specific DNA binding; GO:0000981 DNA-binding transcription factor activity, RNA polymerase II-specific; GO:0001067 regulatory region nucleic acid binding; GO:0001221 transcription cofactor binding; GO:0001227 DNA-binding transcription repressor activity, RNA polymerase II-specific; GO:0003676 nucleic acid binding; GO:0003677 DNA binding; GO:0003…			K	KOG4196	bZIP transcription factor MafK
Q9UMS0	NFU1 iron-sulfur cluster scaffold homolog, mitochondrial OS=Homo sapiens OX=9606 GN=NFU1 PE=1 SV=2	NFU1	0.711	0.081551	Down	28.4	26	5	5	5	1.171	1.132	0.785	0.851	mitochondria	K22074			GO:0006790 sulfur compound metabolic process; GO:0008152 metabolic process; GO:0009987 cellular process; GO:0016043 cellular component organization; GO:0016226 iron-sulfur cluster assembly; GO:0022607 cellular component assembly; GO:0031163 metallo-sulfur cluster assembly; GO:0044085 cellular component biogenesis; GO:0044237 cellular metabolic process; GO:0051186 cofactor metabolic process; GO:00…	GO:0005622 intracellular; GO:0005623 cell; GO:0005634 nucleus; GO:0005654 nucleoplasm; GO:0005737 cytoplasm; GO:0005739 mitochondrion; GO:0005829 cytosol; GO:0031974 membrane-enclosed lumen; GO:0031981 nuclear lumen; GO:0043226 organelle; GO:0043227 membrane-bounded organelle; GO:0043229 intracellular organelle; GO:0043231 intracellular membrane-bounded organelle; GO:0043233 organelle lumen; GO:0…	GO:0005488 binding; GO:0005506 iron ion binding; GO:0043167 ion binding; GO:0043169 cation binding; GO:0046872 metal ion binding; GO:0046914 transition metal ion binding; GO:0048037 cofactor binding; GO:0051536 iron-sulfur cluster binding; GO:0051539 4 iron, 4 sulfur cluster binding; GO:0051540 metal cluster binding;	PF08712	Scaffold protein Nfu/NifU N terminal	O	KOG2358	NifU-like domain-containing proteins
O00746	Nucleoside diphosphate kinase, mitochondrial OS=Homo sapiens OX=9606 GN=NME4 PE=1 SV=1	NME4	0.736	0.087487	Down	20.6	9	1	2	1	1.221	1.081	0.843	0.844	mitochondria	K00940	ndk; nucleoside-diphosphate kinase [EC:2.7.4.6]	hsa00983 Drug metabolism - other enzymes; hsa00240 Pyrimidine metabolism; hsa01240 Biosynthesis of cofactors; hsa00230 Purine metabolism; hsa01100 Metabolic pathways	GO:0006139 nucleobase-containing compound metabolic process; GO:0006165 nucleoside diphosphate phosphorylation; GO:0006725 cellular aromatic compound metabolic process; GO:0006753 nucleoside phosphate metabolic process; GO:0006793 phosphorus metabolic process; GO:0006796 phosphate-containing compound metabolic process; GO:0006807 nitrogen compound metabolic process; GO:0006810 transport; GO:00068…	GO:0005622 intracellular; GO:0005623 cell; GO:0005737 cytoplasm; GO:0005739 mitochondrion; GO:0005740 mitochondrial envelope; GO:0005743 mitochondrial inner membrane; GO:0005758 mitochondrial intermembrane space; GO:0016020 membrane; GO:0019866 organelle inner membrane; GO:0031090 organelle membrane; GO:0031966 mitochondrial membrane; GO:0031967 organelle envelope; GO:0031970 organelle envelope l…	GO:0003824 catalytic activity; GO:0004550 nucleoside diphosphate kinase activity; GO:0005488 binding; GO:0005515 protein binding; GO:0005543 phospholipid binding; GO:0008289 lipid binding; GO:0016301 kinase activity; GO:0016740 transferase activity; GO:0016772 transferase activity, transferring phosphorus-containing groups; GO:0016776 phosphotransferase activity, phosphate group as acceptor; GO:0…	PF00334	Nucleoside diphosphate kinase	F	KOG0888	Nucleoside diphosphate kinase
Q14469	Transcription factor HES-1 OS=Homo sapiens OX=9606 GN=HES1 PE=1 SV=1	HES1	0.628	0.0225193	Down	29.5	3	1	1	1	1.192	1.25	0.761	0.772	nucleus	K06054	HES1; hairy and enhancer of split 1	hsa03460 Fanconi anemia pathway; hsa05224 Breast cancer; hsa05165 Human papillomavirus infection; hsa04950 Maturity onset diabetes of the young; hsa05200 Pathways in cancer [Cancer network viewer]; hsa05169 Epstein-Barr virus infection; hsa04330 Notch signaling pathway	GO:0000122 negative regulation of transcription by RNA polymerase II; GO:0001101 response to acid chemical; GO:0001568 blood vessel development; GO:0001932 regulation of protein phosphorylation; GO:0001934 positive regulation of protein phosphorylation; GO:0001944 vasculature development; GO:0002009 morphogenesis of an epithelium; GO:0002376 immune system process; GO:0002520 immune system develop…	GO:0000785 chromatin; GO:0005622 intracellular; GO:0005623 cell; GO:0005634 nucleus; GO:0005654 nucleoplasm; GO:0005694 chromosome; GO:0016363 nuclear matrix; GO:0031974 membrane-enclosed lumen; GO:0031981 nuclear lumen; GO:0034399 nuclear periphery; GO:0043226 organelle; GO:0043227 membrane-bounded organelle; GO:0043228 non-membrane-bounded organelle; GO:0043229 intracellular organelle; GO:00432…	GO:0000976 transcription regulatory region sequence-specific DNA binding; GO:0000977 RNA polymerase II transcription regulatory region sequence-specific DNA binding; GO:0000978 RNA polymerase II cis-regulatory region sequence-specific DNA binding; GO:0000981 DNA-binding transcription factor activity, RNA polymerase II-specific; GO:0000987 cis-regulatory region sequence-specific DNA binding; GO:00…	PF00010; PF07527	Helix-loop-helix DNA-binding domain; Hairy Orange	K	KOG4304	Transcriptional repressors of the hairy/E(spl) family (contains HLH)
P16422	Epithelial cell adhesion molecule OS=Homo sapiens OX=9606 GN=EPCAM PE=1 SV=2	EPCAM	0.684	0.0424161	Down	34.9	28	6	23	6	1.188	1.187	0.788	0.836	extracellular	K06737			GO:0001655 urogenital system development; GO:0001657 ureteric bud development; GO:0001822 kidney development; GO:0001823 mesonephros development; GO:0002376 immune system process; GO:0006355 regulation of transcription, DNA-templated; GO:0006357 regulation of transcription by RNA polymerase II; GO:0006928 movement of cell or subcellular component; GO:0007154 cell communication; GO:0007155 cell ad…	GO:0005623 cell; GO:0005886 plasma membrane; GO:0005887 integral component of plasma membrane; GO:0005911 cell-cell junction; GO:0005923 bicellular tight junction; GO:0009986 cell surface; GO:0016020 membrane; GO:0016021 integral component of membrane; GO:0016323 basolateral plasma membrane; GO:0016324 apical plasma membrane; GO:0016328 lateral plasma membrane; GO:0030054 cell junction; GO:003122…	GO:0005488 binding; GO:0005515 protein binding; GO:0044877 protein-containing complex binding; GO:0045296 cadherin binding; GO:0050839 cell adhesion molecule binding; GO:0098631 cell adhesion mediator activity; GO:0098632 cell-cell adhesion mediator activity; GO:0098641 cadherin binding involved in cell-cell adhesion;	PF00086	Thyroglobulin type-1 repeat
P07942	Laminin subunit beta-1 OS=Homo sapiens OX=9606 GN=LAMB1 PE=1 SV=2	LAMB1	0.716	0.0582265	Down	197.9	22	25	64	24	1.12	1.18	0.836	0.811	extracellular	K05636	LAMB1; laminin, beta 1	hsa04510 Focal adhesion; hsa05146 Amoebiasis; hsa05200 Pathways in cancer [Cancer network viewer]; hsa05222 Small cell lung cancer; hsa05165 Human papillomavirus infection; hsa04512 ECM-receptor interaction; hsa05145 Toxoplasmosis; hsa04151 PI3K-Akt signaling pathway	GO:0000003 reproduction; GO:0000902 cell morphogenesis; GO:0000904 cell morphogenesis involved in differentiation; GO:0001704 formation of primary germ layer; GO:0001706 endoderm formation; GO:0003008 system process; GO:0006464 cellular protein modification process; GO:0006807 nitrogen compound metabolic process; GO:0006928 movement of cell or subcellular component; GO:0007155 cell adhesion; GO:0…	GO:0005576 extracellular region; GO:0005604 basement membrane; GO:0005606 laminin-1 complex; GO:0005607 laminin-2 complex; GO:0005615 extracellular space; GO:0005622 intracellular; GO:0005623 cell; GO:0005634 nucleus; GO:0005737 cytoplasm; GO:0005783 endoplasmic reticulum; GO:0005788 endoplasmic reticulum lumen; GO:0012505 endomembrane system; GO:0031012 extracellular matrix; GO:0031974 membrane-…	GO:0005102 signaling receptor binding; GO:0005178 integrin binding; GO:0005198 structural molecule activity; GO:0005201 extracellular matrix structural constituent; GO:0005488 binding; GO:0005515 protein binding; GO:0008289 lipid binding; GO:0019899 enzyme binding; GO:0043208 glycosphingolipid binding; GO:0044877 protein-containing complex binding; GO:0046625 sphingolipid binding; GO:0050839 cell…	PF00053	Laminin EGF-like (Domains III and V)	W	KOG0994	Extracellular matrix glycoprotein Laminin subunit beta
P02654	Apolipoprotein C-I OS=Homo sapiens OX=9606 GN=APOC1 PE=1 SV=1	APOC1	0.598	0.0578918	Down	9.3	22	2	3	2	1.217	1.268	0.758	0.728	extracellular	K22286	APOC1; apolipoprotein C-I	hsa04979 Cholesterol metabolism	GO:0006066 alcohol metabolic process; GO:0006629 lipid metabolic process; GO:0006638 neutral lipid metabolic process; GO:0006639 acylglycerol metabolic process; GO:0006641 triglyceride metabolic process; GO:0006807 nitrogen compound metabolic process; GO:0006810 transport; GO:0006811 ion transport; GO:0006820 anion transport; GO:0006869 lipid transport; GO:0008152 metabolic process; GO:0008202 st…	GO:0005576 extracellular region; GO:0005615 extracellular space; GO:0005622 intracellular; GO:0005623 cell; GO:0005737 cytoplasm; GO:0005783 endoplasmic reticulum; GO:0012505 endomembrane system; GO:0032991 protein-containing complex; GO:0032994 protein-lipid complex; GO:0034358 plasma lipoprotein particle; GO:0034361 very-low-density lipoprotein particle; GO:0034364 high-density lipoprotein part…	GO:0004857 enzyme inhibitor activity; GO:0004859 phospholipase inhibitor activity; GO:0005488 binding; GO:0005504 fatty acid binding; GO:0005543 phospholipid binding; GO:0008047 enzyme activator activity; GO:0008289 lipid binding; GO:0030234 enzyme regulator activity; GO:0031210 phosphatidylcholine binding; GO:0031406 carboxylic acid binding; GO:0033293 monocarboxylic acid binding; GO:0036094 sma…
P17050	Alpha-N-acetylgalactosaminidase OS=Homo sapiens OX=9606 GN=NAGA PE=1 SV=2	NAGA	0.714	0.0237683	Down	46.5	12	4	6	4	1.176	1.176	0.826	0.854	extracellular	K01204	NAGA; alpha-N-acetylgalactosaminidase [EC:3.2.1.49]	hsa00603 Glycosphingolipid biosynthesis - globo and isoglobo series; hsa04142 Lysosome; hsa01100 Metabolic pathways	GO:0005975 carbohydrate metabolic process; GO:0006629 lipid metabolic process; GO:0006643 membrane lipid metabolic process; GO:0006664 glycolipid metabolic process; GO:0006665 sphingolipid metabolic process; GO:0006672 ceramide metabolic process; GO:0006677 glycosylceramide metabolic process; GO:0006687 glycosphingolipid metabolic process; GO:0006807 nitrogen compound metabolic process; GO:000815…	GO:0000323 lytic vacuole; GO:0005622 intracellular; GO:0005623 cell; GO:0005737 cytoplasm; GO:0005764 lysosome; GO:0005773 vacuole; GO:0043226 organelle; GO:0043227 membrane-bounded organelle; GO:0043229 intracellular organelle; GO:0043231 intracellular membrane-bounded organelle;	GO:0003824 catalytic activity; GO:0004553 hydrolase activity, hydrolyzing O-glycosyl compounds; GO:0004557 alpha-galactosidase activity; GO:0005488 binding; GO:0005515 protein binding; GO:0008456 alpha-N-acetylgalactosaminidase activity; GO:0015925 galactosidase activity; GO:0015929 hexosaminidase activity; GO:0016787 hydrolase activity; GO:0016798 hydrolase activity, acting on glycosyl bonds; GO…			G	KOG2366	Alpha-D-galactosidase (melibiase)
Q96RE7	Nucleus accumbens-associated protein 1 OS=Homo sapiens OX=9606 GN=NACC1 PE=1 SV=1	NACC1	0.647	0.0284154	Down	57.2	9	3	3	3	1.138	1.275	0.722	0.842	nucleus	K10486			GO:0006355 regulation of transcription, DNA-templated; GO:0008284 positive regulation of cell population proliferation; GO:0009889 regulation of biosynthetic process; GO:0009890 negative regulation of biosynthetic process; GO:0009892 negative regulation of metabolic process; GO:0009987 cellular process; GO:0010468 regulation of gene expression; GO:0010556 regulation of macromolecule biosynthetic …	GO:0005622 intracellular; GO:0005623 cell; GO:0005634 nucleus; GO:0005654 nucleoplasm; GO:0005737 cytoplasm; GO:0016604 nuclear body; GO:0030054 cell junction; GO:0031974 membrane-enclosed lumen; GO:0031981 nuclear lumen; GO:0043226 organelle; GO:0043227 membrane-bounded organelle; GO:0043229 intracellular organelle; GO:0043231 intracellular membrane-bounded organelle; GO:0043233 organelle lumen;…		PF00651; PF10523	BTB/POZ domain; BEN domain	K	KOG1721	FOG: Zn-finger
Q9NUN5	Lysosomal cobalamin transport escort protein LMBD1 OS=Homo sapiens OX=9606 GN=LMBRD1 PE=1 SV=1	LMBRD1	0.722	0.0283821	Down	61.3	3	1	5	1	1.183	1.131	0.838	0.833	plasma membrane	K14617	LMBRD1; LMBR1 domain-containing protein 1	hsa04977 Vitamin digestion and absorption	GO:0006725 cellular aromatic compound metabolic process; GO:0006766 vitamin metabolic process; GO:0006767 water-soluble vitamin metabolic process; GO:0006807 nitrogen compound metabolic process; GO:0006810 transport; GO:0006855 drug transmembrane transport; GO:0006897 endocytosis; GO:0006898 receptor-mediated endocytosis; GO:0008152 metabolic process; GO:0009235 cobalamin metabolic process; GO:00…	GO:0000323 lytic vacuole; GO:0005622 intracellular; GO:0005623 cell; GO:0005737 cytoplasm; GO:0005764 lysosome; GO:0005765 lysosomal membrane; GO:0005773 vacuole; GO:0005774 vacuolar membrane; GO:0005886 plasma membrane; GO:0016020 membrane; GO:0030135 coated vesicle; GO:0030136 clathrin-coated vesicle; GO:0030139 endocytic vesicle; GO:0031090 organelle membrane; GO:0031410 cytoplasmic vesicle; G…	GO:0003824 catalytic activity; GO:0005102 signaling receptor binding; GO:0005158 insulin receptor binding; GO:0005215 transporter activity; GO:0005488 binding; GO:0005515 protein binding; GO:0015399 primary active transmembrane transporter activity; GO:0015420 ATPase-coupled vitamin B12 transmembrane transporter activity; GO:0016462 pyrophosphatase activity; GO:0016787 hydrolase activity; GO:0016…
Q9Y4K0	Lysyl oxidase homolog 2 OS=Homo sapiens OX=9606 GN=LOXL2 PE=1 SV=1	LOXL2	0.508	0.0334066	Down	86.7	2	2	2	2	1.314	1.314	0.683	0.652	extracellular	K00280			GO:0000122 negative regulation of transcription by RNA polymerase II; GO:0001525 angiogenesis; GO:0001568 blood vessel development; GO:0001666 response to hypoxia; GO:0001667 ameboidal-type cell migration; GO:0001837 epithelial to mesenchymal transition; GO:0001935 endothelial cell proliferation; GO:0001944 vasculature development; GO:0002040 sprouting angiogenesis; GO:0006091 generation of precu…	GO:0000785 chromatin; GO:0005576 extracellular region; GO:0005604 basement membrane; GO:0005615 extracellular space; GO:0005622 intracellular; GO:0005623 cell; GO:0005634 nucleus; GO:0005654 nucleoplasm; GO:0005694 chromosome; GO:0005737 cytoplasm; GO:0005783 endoplasmic reticulum; GO:0012505 endomembrane system; GO:0031012 extracellular matrix; GO:0031974 membrane-enclosed lumen; GO:0031981 nucl…	GO:0003824 catalytic activity; GO:0004720 protein-lysine 6-oxidase activity; GO:0005488 binding; GO:0005507 copper ion binding; GO:0005509 calcium ion binding; GO:0009055 electron transfer activity; GO:0016491 oxidoreductase activity; GO:0016638 oxidoreductase activity, acting on the CH-NH2 group of donors; GO:0016641 oxidoreductase activity, acting on the CH-NH2 group of donors, oxygen as accept…	PF00530	Scavenger receptor cysteine-rich domain
O43676	NADH dehydrogenase [ubiquinone] 1 beta subcomplex subunit 3 OS=Homo sapiens OX=9606 GN=NDUFB3 PE=1 SV=3	NDUFB3	0.749	0.0679729	Down	11.4	21	2	4	2	1.12	1.158	0.879	0.826	cytoplasm	K03959	NDUFB3; NADH dehydrogenase (ubiquinone) 1 beta subcomplex subunit 3	hsa04932 Non-alcoholic fatty liver disease; hsa05016 Huntington disease; hsa00190 Oxidative phosphorylation; hsa05012 Parkinson disease; hsa05010 Alzheimer disease; hsa04723 Retrograde endocannabinoid signaling; hsa04714 Thermogenesis; hsa05022 Pathways of neurodegeneration - multiple diseases; hsa05014 Amyotrophic lateral sclerosis; hsa05020 Prion disease; hsa01100 Metabolic pathways	GO:0006091 generation of precursor metabolites and energy; GO:0006119 oxidative phosphorylation; GO:0006120 mitochondrial electron transport, NADH to ubiquinone; GO:0006139 nucleobase-containing compound metabolic process; GO:0006163 purine nucleotide metabolic process; GO:0006725 cellular aromatic compound metabolic process; GO:0006753 nucleoside phosphate metabolic process; GO:0006793 phosphoru…	GO:0005622 intracellular; GO:0005623 cell; GO:0005737 cytoplasm; GO:0005739 mitochondrion; GO:0005740 mitochondrial envelope; GO:0005743 mitochondrial inner membrane; GO:0005746 mitochondrial respirasome; GO:0005747 mitochondrial respiratory chain complex I; GO:0016020 membrane; GO:0019866 organelle inner membrane; GO:0030964 NADH dehydrogenase complex; GO:0031090 organelle membrane; GO:0031966 m…	GO:0003824 catalytic activity; GO:0003954 NADH dehydrogenase activity; GO:0008137 NADH dehydrogenase (ubiquinone) activity; GO:0016491 oxidoreductase activity; GO:0016651 oxidoreductase activity, acting on NAD(P)H; GO:0016655 oxidoreductase activity, acting on NAD(P)H, quinone or similar compound as acceptor; GO:0050136 NADH dehydrogenase (quinone) activity;			C	KOG4631	NADH:ubiquinone oxidoreductase, NDUFB3/B12 subunit
P04062	Lysosomal acid glucosylceramidase OS=Homo sapiens OX=9606 GN=GBA PE=1 SV=3	GBA	0.685	0.0640009	Down	59.7	20	9	20	9	1.228	1.132	0.803	0.81	extracellular	K01201	GBA; glucosylceramidase [EC:3.2.1.45]	hsa04142 Lysosome; hsa00600 Sphingolipid metabolism; hsa00511 Other glycan degradation; hsa01100 Metabolic pathways	GO:0001817 regulation of cytokine production; GO:0001818 negative regulation of cytokine production; GO:0001932 regulation of protein phosphorylation; GO:0001933 negative regulation of protein phosphorylation; GO:0006066 alcohol metabolic process; GO:0006469 negative regulation of protein kinase activity; GO:0006629 lipid metabolic process; GO:0006643 membrane lipid metabolic process; GO:0006664 …	GO:0000323 lytic vacuole; GO:0005576 extracellular region; GO:0005615 extracellular space; GO:0005622 intracellular; GO:0005623 cell; GO:0005737 cytoplasm; GO:0005764 lysosome; GO:0005765 lysosomal membrane; GO:0005773 vacuole; GO:0005774 vacuolar membrane; GO:0005775 vacuolar lumen; GO:0016020 membrane; GO:0019898 extrinsic component of membrane; GO:0031090 organelle membrane; GO:0031974 membran…	GO:0003824 catalytic activity; GO:0004348 glucosylceramidase activity; GO:0004553 hydrolase activity, hydrolyzing O-glycosyl compounds; GO:0005102 signaling receptor binding; GO:0005124 scavenger receptor binding; GO:0005488 binding; GO:0005515 protein binding; GO:0016787 hydrolase activity; GO:0016798 hydrolase activity, acting on glycosyl bonds;	PF02055	O-Glycosyl hydrolase family 30	G	KOG2566	Beta-glucocerebrosidase
P41235	Hepatocyte nuclear factor 4-alpha OS=Homo sapiens OX=9606 GN=HNF4A PE=1 SV=3	HNF4A	0.65	0.0500414	Down	52.8	8	3	6	3	1.266	1.149	0.794	0.773	nucleus	K07292	NR2A1; hepatocyte nuclear factor 4-alpha	hsa04950 Maturity onset diabetes of the young; hsa04152 AMPK signaling pathway	GO:0000003 reproduction; GO:0001558 regulation of cell growth; GO:0001666 response to hypoxia; GO:0001889 liver development; GO:0001932 regulation of protein phosphorylation; GO:0001933 negative regulation of protein phosphorylation; GO:0002237 response to molecule of bacterial origin; GO:0002791 regulation of peptide secretion; GO:0003006 developmental process involved in reproduction; GO:000608…	GO:0005622 intracellular; GO:0005623 cell; GO:0005634 nucleus; GO:0005654 nucleoplasm; GO:0005667 transcription regulator complex; GO:0005737 cytoplasm; GO:0005829 cytosol; GO:0031974 membrane-enclosed lumen; GO:0031981 nuclear lumen; GO:0032991 protein-containing complex; GO:0043226 organelle; GO:0043227 membrane-bounded organelle; GO:0043229 intracellular organelle; GO:0043231 intracellular mem…	GO:0000062 fatty-acyl-CoA binding; GO:0000166 nucleotide binding; GO:0000976 transcription regulatory region sequence-specific DNA binding; GO:0000977 RNA polymerase II transcription regulatory region sequence-specific DNA binding; GO:0000978 RNA polymerase II cis-regulatory region sequence-specific DNA binding; GO:0000981 DNA-binding transcription factor activity, RNA polymerase II-specific; GO:…	PF00105; PF00104	Zinc finger, C4 type (two domains); Ligand-binding domain of nuclear hormone receptor	K	KOG4215	Hepatocyte nuclear factor 4 and similar steroid hormone receptors
Q9NQS7	Inner centromere protein OS=Homo sapiens OX=9606 GN=INCENP PE=1 SV=3	INCENP	0.715	0.00395584	Down	105.4	2	2	2	2	1.119	1.203	0.798	0.863	nucleus	K11515			GO:0000278 mitotic cell cycle; GO:0000281 mitotic cytokinesis; GO:0000910 cytokinesis; GO:0007049 cell cycle; GO:0007059 chromosome segregation; GO:0009987 cellular process; GO:0022402 cell cycle process; GO:0051301 cell division; GO:0061640 cytoskeleton-dependent cytokinesis; GO:1903047 mitotic cell cycle process;	GO:0000228 nuclear chromosome; GO:0000775 chromosome, centromeric region; GO:0000776 kinetochore; GO:0000785 chromatin; GO:0000792 heterochromatin; GO:0000793 condensed chromosome; GO:0000794 condensed nuclear chromosome; GO:0000795 synaptonemal complex; GO:0000800 lateral element; GO:0000801 central element; GO:0005622 intracellular; GO:0005623 cell; GO:0005634 nucleus; GO:0005654 nucleoplasm; G…		PF12178	Chromosome passenger complex (CPC) protein INCENP N terminal	D	KOG4456	Inner centromere protein (INCENP), C-terminal domain
Q96D46	60S ribosomal export protein NMD3 OS=Homo sapiens OX=9606 GN=NMD3 PE=1 SV=1	NMD3	1.398	0.0485567	Up	57.6	12	5	7	5	0.863	0.807	1.165	1.167	cytoplasm	K07562	NMD3; nonsense-mediated mRNA decay protein 3	hsa03008 Ribosome biogenesis in eukaryotes; hsa03013 RNA transport	GO:0000054 ribosomal subunit export from nucleus; GO:0000055 ribosomal large subunit export from nucleus; GO:0006403 RNA localization; GO:0006405 RNA export from nucleus; GO:0006611 protein export from nucleus; GO:0006810 transport; GO:0006886 intracellular protein transport; GO:0006913 nucleocytoplasmic transport; GO:0008104 protein localization; GO:0009889 regulation of biosynthetic process; GO…	GO:0005622 intracellular; GO:0005623 cell; GO:0005634 nucleus; GO:0005654 nucleoplasm; GO:0005730 nucleolus; GO:0005737 cytoplasm; GO:0031974 membrane-enclosed lumen; GO:0031981 nuclear lumen; GO:0043226 organelle; GO:0043227 membrane-bounded organelle; GO:0043228 non-membrane-bounded organelle; GO:0043229 intracellular organelle; GO:0043231 intracellular membrane-bounded organelle; GO:0043232 in…	GO:0005488 binding; GO:0005515 protein binding; GO:0030674 protein-macromolecule adaptor activity; GO:0043021 ribonucleoprotein complex binding; GO:0043023 ribosomal large subunit binding; GO:0044877 protein-containing complex binding; GO:0060090 molecular adaptor activity;			J	KOG2613	NMD protein affecting ribosome stability and mRNA decay
Q14168	MAGUK p55 subfamily member 2 OS=Homo sapiens OX=9606 GN=MPP2 PE=1 SV=3	MPP2	0.76	0.0362619	Down	64.5	1	1	1	1	1.043	1.222	0.814	0.906	nucleus	K24048			GO:0003008 system process; GO:0007154 cell communication; GO:0007165 signal transduction; GO:0007166 cell surface receptor signaling pathway; GO:0007267 cell-cell signaling; GO:0007268 chemical synaptic transmission; GO:0009987 cellular process; GO:0010646 regulation of cell communication; GO:0010647 positive regulation of cell communication; GO:0016043 cellular component organization; GO:0022607…	GO:0005622 intracellular; GO:0005623 cell; GO:0005856 cytoskeleton; GO:0005886 plasma membrane; GO:0014069 postsynaptic density; GO:0016020 membrane; GO:0030425 dendrite; GO:0031252 cell leading edge; GO:0031253 cell projection membrane; GO:0031256 leading edge membrane; GO:0032279 asymmetric synapse; GO:0032589 neuron projection membrane; GO:0032590 dendrite membrane; GO:0036477 somatodendritic …	GO:0005488 binding; GO:0005515 protein binding; GO:0019904 protein domain specific binding; GO:0030165 PDZ domain binding; GO:0044325 ion channel binding;	PF02828; PF00595; PF07653; PF00625	L27 domain; PDZ domain (Also known as DHR or GLGF); Variant SH3 domain; Guanylate kinase	T	KOG0609	Calcium/calmodulin-dependent serine protein kinase/membrane-associated guanylate kinase
Q13505	Metaxin-1 OS=Homo sapiens OX=9606 GN=MTX1 PE=1 SV=3	MTX1	0.766	0.0424633	Down	51.4	2	1	4	1	1.16	1.097	0.915	0.815	nucleus	K17776				GO:0016020 membrane; GO:0016021 integral component of membrane; GO:0031224 intrinsic component of membrane;				U	KOG3028	Translocase of outer mitochondrial membrane complex, subunit TOM37/Metaxin 1
O95239	Chromosome-associated kinesin KIF4A OS=Homo sapiens OX=9606 GN=KIF4A PE=1 SV=3	KIF4A	0.702	0.0413277	Down	139.8	6	7	8	7	1.193	1.18	0.813	0.852	nucleus	K10395			GO:0000022 mitotic spindle elongation; GO:0000070 mitotic sister chromatid segregation; GO:0000226 microtubule cytoskeleton organization; GO:0000278 mitotic cell cycle; GO:0000280 nuclear division; GO:0000281 mitotic cytokinesis; GO:0000819 sister chromatid segregation; GO:0000910 cytokinesis; GO:0002376 immune system process; GO:0002478 antigen processing and presentation of exogenous peptide an…	GO:0005576 extracellular region; GO:0005622 intracellular; GO:0005623 cell; GO:0005634 nucleus; GO:0005654 nucleoplasm; GO:0005694 chromosome; GO:0005737 cytoplasm; GO:0005819 spindle; GO:0005829 cytosol; GO:0005856 cytoskeleton; GO:0005871 kinesin complex; GO:0005874 microtubule; GO:0005875 microtubule associated complex; GO:0005876 spindle microtubule; GO:0015630 microtubule cytoskeleton; GO:00…	GO:0003774 motor activity; GO:0003777 microtubule motor activity; GO:0003824 catalytic activity; GO:0008574 ATP-dependent microtubule motor activity, plus-end-directed; GO:0016462 pyrophosphatase activity; GO:0016787 hydrolase activity; GO:0016817 hydrolase activity, acting on acid anhydrides; GO:0016818 hydrolase activity, acting on acid anhydrides, in phosphorus-containing anhydrides; GO:001688…	PF00225	Kinesin motor domain	Z	KOG0244	Kinesin-like protein
Q99519	Sialidase-1 OS=Homo sapiens OX=9606 GN=NEU1 PE=1 SV=1	NEU1	0.748	0.0236491	Down	45.4	27	9	20	9	1.122	1.155	0.853	0.849	plasma membrane	K01186	NEU1; sialidase-1 [EC:3.2.1.18]	hsa04142 Lysosome; hsa00600 Sphingolipid metabolism; hsa00511 Other glycan degradation; hsa01100 Metabolic pathways	GO:0001573 ganglioside metabolic process; GO:0001775 cell activation; GO:0002252 immune effector process; GO:0002263 cell activation involved in immune response; GO:0002274 myeloid leukocyte activation; GO:0002275 myeloid cell activation involved in immune response; GO:0002283 neutrophil activation involved in immune response; GO:0002366 leukocyte activation involved in immune response; GO:000237…	GO:0000323 lytic vacuole; GO:0005576 extracellular region; GO:0005622 intracellular; GO:0005623 cell; GO:0005737 cytoplasm; GO:0005764 lysosome; GO:0005773 vacuole; GO:0005775 vacuolar lumen; GO:0009986 cell surface; GO:0012505 endomembrane system; GO:0016020 membrane; GO:0030054 cell junction; GO:0030141 secretory granule; GO:0031410 cytoplasmic vesicle; GO:0031974 membrane-enclosed lumen; GO:00…	GO:0003824 catalytic activity; GO:0004308 exo-alpha-sialidase activity; GO:0004553 hydrolase activity, hydrolyzing O-glycosyl compounds; GO:0016787 hydrolase activity; GO:0016798 hydrolase activity, acting on glycosyl bonds; GO:0016997 alpha-sialidase activity;	PF13088	BNR repeat-like domain
O95897	Noelin-2 OS=Homo sapiens OX=9606 GN=OLFM2 PE=1 SV=2	OLFM2	1.501	0.0621839	Up	51.4	4	2	5	2	0.823	0.786	1.29	1.128	extracellular				GO:0002790 peptide secretion; GO:0003008 system process; GO:0006810 transport; GO:0007600 sensory perception; GO:0007601 visual perception; GO:0007610 behavior; GO:0007626 locomotory behavior; GO:0008104 protein localization; GO:0009306 protein secretion; GO:0009987 cellular process; GO:0015031 protein transport; GO:0015833 peptide transport; GO:0032501 multicellular organismal process; GO:003294…	GO:0005576 extracellular region; GO:0005622 intracellular; GO:0005623 cell; GO:0005634 nucleus; GO:0005654 nucleoplasm; GO:0005737 cytoplasm; GO:0005886 plasma membrane; GO:0005887 integral component of plasma membrane; GO:0008328 ionotropic glutamate receptor complex; GO:0016020 membrane; GO:0016021 integral component of membrane; GO:0031224 intrinsic component of membrane; GO:0031226 intrinsic …				W	KOG3545	Olfactomedin and related extracellular matrix glycoproteins
Q96FA3	E3 ubiquitin-protein ligase pellino homolog 1 OS=Homo sapiens OX=9606 GN=PELI1 PE=1 SV=2	PELI1	0.674	0.0955408	Down	46.3	2	1	1	1	1.262	1.123	0.792	0.807	cytoplasm	K11964			GO:0000209 protein polyubiquitination; GO:0001817 regulation of cytokine production; GO:0001819 positive regulation of cytokine production; GO:0002237 response to molecule of bacterial origin; GO:0002376 immune system process; GO:0002682 regulation of immune system process; GO:0002683 negative regulation of immune system process; GO:0002684 positive regulation of immune system process; GO:0002694…	GO:0005622 intracellular; GO:0005623 cell; GO:0005634 nucleus; GO:0005737 cytoplasm; GO:0005829 cytosol; GO:0043226 organelle; GO:0043227 membrane-bounded organelle; GO:0043229 intracellular organelle; GO:0043231 intracellular membrane-bounded organelle;	GO:0003824 catalytic activity; GO:0004672 protein kinase activity; GO:0004674 protein serine/threonine kinase activity; GO:0004842 ubiquitin-protein transferase activity; GO:0016301 kinase activity; GO:0016740 transferase activity; GO:0016772 transferase activity, transferring phosphorus-containing groups; GO:0016773 phosphotransferase activity, alcohol group as acceptor; GO:0019787 ubiquitin-lik…			T	KOG3842	Adaptor protein Pellino
Q16719	Kynureninase OS=Homo sapiens OX=9606 GN=KYNU PE=1 SV=1	KYNU	1.308	0.0118932	Up	52.3	2	1	1	1	0.864	0.878	1.121	1.158	cytoplasm	K01556	KYNU; kynureninase [EC:3.7.1.3]	hsa00380 Tryptophan metabolism; hsa01240 Biosynthesis of cofactors; hsa01100 Metabolic pathways	GO:0002376 immune system process; GO:0006082 organic acid metabolic process; GO:0006139 nucleobase-containing compound metabolic process; GO:0006520 cellular amino acid metabolic process; GO:0006568 tryptophan metabolic process; GO:0006569 tryptophan catabolic process; GO:0006576 cellular biogenic amine metabolic process; GO:0006586 indolalkylamine metabolic process; GO:0006725 cellular aromatic …	GO:0005622 intracellular; GO:0005623 cell; GO:0005634 nucleus; GO:0005654 nucleoplasm; GO:0005737 cytoplasm; GO:0005739 mitochondrion; GO:0005829 cytosol; GO:0031974 membrane-enclosed lumen; GO:0031981 nuclear lumen; GO:0043226 organelle; GO:0043227 membrane-bounded organelle; GO:0043229 intracellular organelle; GO:0043231 intracellular membrane-bounded organelle; GO:0043233 organelle lumen; GO:0…	GO:0003824 catalytic activity; GO:0005488 binding; GO:0005515 protein binding; GO:0016787 hydrolase activity; GO:0016822 hydrolase activity, acting on acid carbon-carbon bonds; GO:0016823 hydrolase activity, acting on acid carbon-carbon bonds, in ketonic substances; GO:0030429 kynureninase activity; GO:0042802 identical protein binding; GO:0042803 protein homodimerization activity; GO:0046983 pro…	PF00266	Aminotransferase class-V	E	KOG3846	L-kynurenine hydrolase
Q86X29	Lipolysis-stimulated lipoprotein receptor OS=Homo sapiens OX=9606 GN=LSR PE=1 SV=4	LSR	0.736	0.0153719	Down	71.4	16	9	27	9	1.172	1.116	0.872	0.813	nucleus				GO:0001889 liver development; GO:0006810 transport; GO:0006897 endocytosis; GO:0006898 receptor-mediated endocytosis; GO:0007043 cell-cell junction assembly; GO:0007275 multicellular organism development; GO:0008104 protein localization; GO:0009987 cellular process; GO:0015031 protein transport; GO:0015833 peptide transport; GO:0016043 cellular component organization; GO:0016192 vesicle-mediated …	GO:0005623 cell; GO:0005886 plasma membrane; GO:0005911 cell-cell junction; GO:0016020 membrane; GO:0030054 cell junction; GO:0061689 tricellular tight junction; GO:0070160 tight junction; GO:0071944 cell periphery;	GO:0005488 binding; GO:0005504 fatty acid binding; GO:0008289 lipid binding; GO:0017129 triglyceride binding; GO:0030169 low-density lipoprotein particle binding; GO:0030228 lipoprotein particle receptor activity; GO:0031406 carboxylic acid binding; GO:0033293 monocarboxylic acid binding; GO:0036094 small molecule binding; GO:0038024 cargo receptor activity; GO:0043167 ion binding; GO:0043168 ani…	PF05624	Lipolysis stimulated receptor (LSR)
Q9Y5F2	Protocadherin beta-11 OS=Homo sapiens OX=9606 GN=PCDHB11 PE=2 SV=1	PCDHB11	0.534	0.0622943	Down	87	5	3	4	1	1.291	1.297	0.659	0.722	extracellular	K16494			GO:0007154 cell communication; GO:0007155 cell adhesion; GO:0007267 cell-cell signaling; GO:0007268 chemical synaptic transmission; GO:0007275 multicellular organism development; GO:0007399 nervous system development; GO:0007416 synapse assembly; GO:0009987 cellular process; GO:0016043 cellular component organization; GO:0016339 calcium-dependent cell-cell adhesion via plasma membrane cell adhesi…	GO:0005623 cell; GO:0005886 plasma membrane; GO:0005887 integral component of plasma membrane; GO:0016020 membrane; GO:0016021 integral component of membrane; GO:0031224 intrinsic component of membrane; GO:0031226 intrinsic component of plasma membrane; GO:0071944 cell periphery;		PF08266; PF00028	Cadherin-like; Cadherin domain	S	KOG3594	FOG: Cadherin repeats
Q53GA4	Pleckstrin homology-like domain family A member 2 OS=Homo sapiens OX=9606 GN=PHLDA2 PE=1 SV=2	PHLDA2	1.412	0.0235285	Up	17.1	9	2	3	2	0.812	0.857	1.166	1.19	cytoplasm	K23793			GO:0000003 reproduction; GO:0001890 placenta development; GO:0003006 developmental process involved in reproduction; GO:0006109 regulation of carbohydrate metabolic process; GO:0006915 apoptotic process; GO:0007275 multicellular organism development; GO:0008219 cell death; GO:0009653 anatomical structure morphogenesis; GO:0009887 animal organ morphogenesis; GO:0009966 regulation of signal transdu…	GO:0005622 intracellular; GO:0005623 cell; GO:0005737 cytoplasm;
Q8N8R3	Mitochondrial basic amino acids transporter OS=Homo sapiens OX=9606 GN=SLC25A29 PE=1 SV=2	SLC25A29	0.741	0.0133596	Down	32	17	3	5	3	1.186	1.113	0.871	0.832	extracellular	K15109	SLC25A20_29; solute carrier family 25 (mitochondrial carnitine/acylcarnitine transporter), member 20/29	hsa04714 Thermogenesis	GO:0003333 amino acid transmembrane transport; GO:0006810 transport; GO:0006811 ion transport; GO:0006812 cation transport; GO:0006820 anion transport; GO:0006839 mitochondrial transport; GO:0006844 acyl carnitine transport; GO:0006855 drug transmembrane transport; GO:0006865 amino acid transport; GO:0015695 organic cation transport; GO:0015696 ammonium transport; GO:0015697 quaternary ammonium g…	GO:0005622 intracellular; GO:0005623 cell; GO:0005737 cytoplasm; GO:0005739 mitochondrion; GO:0005740 mitochondrial envelope; GO:0005743 mitochondrial inner membrane; GO:0016020 membrane; GO:0016021 integral component of membrane; GO:0019866 organelle inner membrane; GO:0031090 organelle membrane; GO:0031224 intrinsic component of membrane; GO:0031966 mitochondrial membrane; GO:0031967 organelle …	GO:0005215 transporter activity; GO:0005287 high-affinity basic amino acid transmembrane transporter activity; GO:0005289 high-affinity arginine transmembrane transporter activity; GO:0005292 high-affinity lysine transmembrane transporter activity; GO:0005342 organic acid transmembrane transporter activity; GO:0008324 cation transmembrane transporter activity; GO:0008509 anion transmembrane trans…			C	KOG0762	Mitochondrial carrier protein
Q9Y4X5	E3 ubiquitin-protein ligase ARIH1 OS=Homo sapiens OX=9606 GN=ARIH1 PE=1 SV=2	ARIH1	1.358	0.098448	Up	64.1	8	2	4	2	0.838	0.869	1.058	1.262	nucleus	K11968			GO:0000209 protein polyubiquitination; GO:0006464 cellular protein modification process; GO:0006508 proteolysis; GO:0006511 ubiquitin-dependent protein catabolic process; GO:0006807 nitrogen compound metabolic process; GO:0008152 metabolic process; GO:0009056 catabolic process; GO:0009057 macromolecule catabolic process; GO:0009893 positive regulation of metabolic process; GO:0009894 regulation o…	GO:0000151 ubiquitin ligase complex; GO:0005622 intracellular; GO:0005623 cell; GO:0005634 nucleus; GO:0005654 nucleoplasm; GO:0005737 cytoplasm; GO:0005829 cytosol; GO:0016234 inclusion body; GO:0016604 nuclear body; GO:0031974 membrane-enclosed lumen; GO:0031981 nuclear lumen; GO:0032991 protein-containing complex; GO:0043226 organelle; GO:0043227 membrane-bounded organelle; GO:0043229 intracel…	GO:0003824 catalytic activity; GO:0004842 ubiquitin-protein transferase activity; GO:0005488 binding; GO:0005515 protein binding; GO:0008270 zinc ion binding; GO:0016740 transferase activity; GO:0019787 ubiquitin-like protein transferase activity; GO:0019899 enzyme binding; GO:0031624 ubiquitin conjugating enzyme binding; GO:0031625 ubiquitin protein ligase binding; GO:0043167 ion binding; GO:004…	PF01485	IBR domain	O	KOG1815	Predicted E3 ubiquitin ligase
Q15773	Myeloid leukemia factor 2 OS=Homo sapiens OX=9606 GN=MLF2 PE=1 SV=1	MLF2	0.693	0.0571399	Down	28.1	11	2	3	2	1.188	1.165	0.79	0.84	nucleus				GO:0006950 response to stress; GO:0006952 defense response; GO:0050896 response to stimulus;	GO:0005622 intracellular; GO:0005623 cell; GO:0005634 nucleus; GO:0043226 organelle; GO:0043227 membrane-bounded organelle; GO:0043229 intracellular organelle; GO:0043231 intracellular membrane-bounded organelle;				S	KOG4049	Proliferation-related protein MLF
Q15014	Mortality factor 4-like protein 2 OS=Homo sapiens OX=9606 GN=MORF4L2 PE=1 SV=1	MORF4L2	0.645	0.06797	Down	32.3	8	2	2	1	1.103	1.316	0.746	0.808	nucleus	K11342			GO:0006325 chromatin organization; GO:0006338 chromatin remodeling; GO:0006342 chromatin silencing; GO:0006355 regulation of transcription, DNA-templated; GO:0006357 regulation of transcription by RNA polymerase II; GO:0006464 cellular protein modification process; GO:0006473 protein acetylation; GO:0006475 internal protein amino acid acetylation; GO:0006476 protein deacetylation; GO:0006807 nitr…	GO:0000123 histone acetyltransferase complex; GO:0005622 intracellular; GO:0005623 cell; GO:0005634 nucleus; GO:0005654 nucleoplasm; GO:0005730 nucleolus; GO:0005886 plasma membrane; GO:0016020 membrane; GO:0031248 protein acetyltransferase complex; GO:0031974 membrane-enclosed lumen; GO:0031981 nuclear lumen; GO:0032991 protein-containing complex; GO:0035267 NuA4 histone acetyltransferase comple…				K	KOG3001	Dosage compensation regulatory complex/histone acetyltransferase complex, subunit MSL-3/MRG15/EAF3, and related CHROMO domain-containing proteins
Q9NZP5	Olfactory receptor 5AC2 OS=Homo sapiens OX=9606 GN=OR5AC2 PE=3 SV=2	OR5AC2	0.568	0.0559715	Down	35.3	2	1	2	1	1.27	1.26	0.751	0.688	plasma membrane	K04257	OLFR; olfactory receptor	hsa04740 Olfactory transduction	GO:0003008 system process; GO:0007154 cell communication; GO:0007165 signal transduction; GO:0007186 G protein-coupled receptor signaling pathway; GO:0007600 sensory perception; GO:0007606 sensory perception of chemical stimulus; GO:0007608 sensory perception of smell; GO:0009593 detection of chemical stimulus; GO:0009987 cellular process; GO:0023052 signaling; GO:0032501 multicellular organismal…	GO:0005623 cell; GO:0005886 plasma membrane; GO:0016020 membrane; GO:0016021 integral component of membrane; GO:0031224 intrinsic component of membrane; GO:0071944 cell periphery;	GO:0004888 transmembrane signaling receptor activity; GO:0004984 olfactory receptor activity; GO:0005488 binding; GO:0005549 odorant binding; GO:0038023 signaling receptor activity; GO:0060089 molecular transducer activity;
P24928	DNA-directed RNA polymerase II subunit RPB1 OS=Homo sapiens OX=9606 GN=POLR2A PE=1 SV=2	POLR2A	0.758	0.0214416	Down	217	8	15	21	15	1.169	1.111	0.873	0.855	nucleus	K03006	RPB1; DNA-directed RNA polymerase II subunit RPB1 [EC:2.7.7.6]	hsa05016 Huntington disease; hsa03020 RNA polymerase	GO:0000375 RNA splicing, via transesterification reactions; GO:0000377 RNA splicing, via transesterification reactions with bulged adenosine as nucleophile; GO:0000398 mRNA splicing, via spliceosome; GO:0006139 nucleobase-containing compound metabolic process; GO:0006259 DNA metabolic process; GO:0006281 DNA repair; GO:0006283 transcription-coupled nucleotide-excision repair; GO:0006289 nucleotid…	GO:0000428 DNA-directed RNA polymerase complex; GO:0005622 intracellular; GO:0005623 cell; GO:0005634 nucleus; GO:0005654 nucleoplasm; GO:0005665 RNA polymerase II, core complex; GO:0016591 RNA polymerase II, holoenzyme; GO:0030880 RNA polymerase complex; GO:0031974 membrane-enclosed lumen; GO:0031981 nuclear lumen; GO:0032991 protein-containing complex; GO:0043226 organelle; GO:0043227 membrane-…	GO:0003676 nucleic acid binding; GO:0003677 DNA binding; GO:0003682 chromatin binding; GO:0003824 catalytic activity; GO:0003899 DNA-directed 5'-3' RNA polymerase activity; GO:0005488 binding; GO:0005515 protein binding; GO:0016740 transferase activity; GO:0016772 transferase activity, transferring phosphorus-containing groups; GO:0016779 nucleotidyltransferase activity; GO:0019899 enzyme binding…	PF04997; PF00623; PF04983; PF05000; PF04998; PF04992; PF04990	RNA polymerase Rpb1, domain 1; RNA polymerase Rpb1, domain 2; RNA polymerase Rpb1, domain 3; RNA polymerase Rpb1, domain 4; RNA polymerase Rpb1, domain 5; RNA polymerase Rpb1, domain 6; RNA polymerase Rpb1, domain 7	K	KOG0260	RNA polymerase II, large subunit
Q9BVA1	Tubulin beta-2B chain OS=Homo sapiens OX=9606 GN=TUBB2B PE=1 SV=1	TUBB2B	1.34	0.00158248	Up	49.9	44	16	195	1	0.859	0.86	1.15	1.154	cytoplasm	K07375	TUBB; tubulin beta	hsa05016 Huntington disease; hsa04540 Gap junction; hsa05012 Parkinson disease; hsa05010 Alzheimer disease; hsa05132 Salmonella infection; hsa04145 Phagosome; hsa05130 Pathogenic Escherichia coli infection; hsa05022 Pathways of neurodegeneration - multiple diseases; hsa05014 Amyotrophic lateral sclerosis; hsa05020 Prion disease	GO:0001764 neuron migration; GO:0006928 movement of cell or subcellular component; GO:0007017 microtubule-based process; GO:0007275 multicellular organism development; GO:0007399 nervous system development; GO:0009987 cellular process; GO:0010720 positive regulation of cell development; GO:0010769 regulation of cell morphogenesis involved in differentiation; GO:0010770 positive regulation of cell…	GO:0005622 intracellular; GO:0005623 cell; GO:0005856 cytoskeleton; GO:0005874 microtubule; GO:0015630 microtubule cytoskeleton; GO:0043226 organelle; GO:0043228 non-membrane-bounded organelle; GO:0043229 intracellular organelle; GO:0043232 intracellular non-membrane-bounded organelle; GO:0099080 supramolecular complex; GO:0099081 supramolecular polymer; GO:0099512 supramolecular fiber; GO:009951…	GO:0005488 binding; GO:0005515 protein binding; GO:0046982 protein heterodimerization activity; GO:0046983 protein dimerization activity;	PF00091; PF03953	Tubulin/FtsZ family, GTPase domain; Tubulin C-terminal domain	Z	KOG1375	Beta tubulin
O43490	Prominin-1 OS=Homo sapiens OX=9606 GN=PROM1 PE=1 SV=1	PROM1	0.607	0.00581981	Down	97.1	17	10	15	10	1.224	1.258	0.74	0.768	plasma membrane	K06532	PROM1; prominin 1	hsa05202 Transcriptional misregulation in cancer	GO:0001654 eye development; GO:0001655 urogenital system development; GO:0001754 eye photoreceptor cell differentiation; GO:0001822 kidney development; GO:0001894 tissue homeostasis; GO:0001895 retina homeostasis; GO:0003407 neural retina development; GO:0007275 multicellular organism development; GO:0007399 nervous system development; GO:0007423 sensory organ development; GO:0009653 anatomical s…	GO:0001750 photoreceptor outer segment; GO:0005576 extracellular region; GO:0005615 extracellular space; GO:0005622 intracellular; GO:0005623 cell; GO:0005737 cytoplasm; GO:0005783 endoplasmic reticulum; GO:0005793 endoplasmic reticulum-Golgi intermediate compartment; GO:0005886 plasma membrane; GO:0005887 integral component of plasma membrane; GO:0005902 microvillus; GO:0005903 brush border; GO:…	GO:0005488 binding; GO:0005515 protein binding; GO:0008092 cytoskeletal protein binding; GO:0042805 actinin binding; GO:0045296 cadherin binding; GO:0050839 cell adhesion molecule binding;			S	KOG4331	Polytopic membrane protein Prominin
Q8WXI9	Transcriptional repressor p66-beta OS=Homo sapiens OX=9606 GN=GATAD2B PE=1 SV=1	GATAD2B	0.766	0.0969905	Down	65.2	15	8	13	7	1.158	1.077	0.826	0.881	cytoplasm	K23194			GO:0006355 regulation of transcription, DNA-templated; GO:0006357 regulation of transcription by RNA polymerase II; GO:0009889 regulation of biosynthetic process; GO:0010468 regulation of gene expression; GO:0010556 regulation of macromolecule biosynthetic process; GO:0019219 regulation of nucleobase-containing compound metabolic process; GO:0019222 regulation of metabolic process; GO:0031323 reg…	GO:0005622 intracellular; GO:0005623 cell; GO:0005634 nucleus; GO:0005654 nucleoplasm; GO:0031974 membrane-enclosed lumen; GO:0031981 nuclear lumen; GO:0043226 organelle; GO:0043227 membrane-bounded organelle; GO:0043229 intracellular organelle; GO:0043231 intracellular membrane-bounded organelle; GO:0043233 organelle lumen; GO:0070013 intracellular organelle lumen;	GO:0000981 DNA-binding transcription factor activity, RNA polymerase II-specific; GO:0003700 DNA-binding transcription factor activity; GO:0140110 transcription regulator activity;	PF00320	GATA zinc finger	K	KOG3740	Uncharacterized conserved protein
P48739	Phosphatidylinositol transfer protein beta isoform OS=Homo sapiens OX=9606 GN=PITPNB PE=1 SV=2	PITPNB	1.31	0.0399434	Up	31.5	42	10	17	8	0.898	0.827	1.143	1.114	cytoplasm				GO:0001701 in utero embryonic development; GO:0006810 transport; GO:0006811 ion transport; GO:0006820 anion transport; GO:0006869 lipid transport; GO:0007275 multicellular organism development; GO:0009790 embryo development; GO:0009792 embryo development ending in birth or egg hatching; GO:0010876 lipid localization; GO:0015711 organic anion transport; GO:0015748 organophosphate ester transport; …	GO:0005622 intracellular; GO:0005623 cell; GO:0005737 cytoplasm; GO:0005794 Golgi apparatus; GO:0012505 endomembrane system; GO:0043226 organelle; GO:0043227 membrane-bounded organelle; GO:0043229 intracellular organelle; GO:0043231 intracellular membrane-bounded organelle;	GO:0005215 transporter activity; GO:0005319 lipid transporter activity; GO:0005488 binding; GO:0005543 phospholipid binding; GO:0005548 phospholipid transporter activity; GO:0008289 lipid binding; GO:0008525 phosphatidylcholine transporter activity; GO:0008526 phosphatidylinositol transfer activity; GO:0031210 phosphatidylcholine binding; GO:0035091 phosphatidylinositol binding; GO:0043167 ion bi…			IT	KOG3668	Phosphatidylinositol transfer protein
P11717	Cation-independent mannose-6-phosphate receptor OS=Homo sapiens OX=9606 GN=IGF2R PE=1 SV=3	IGF2R	0.712	0.0506851	Down	274.2	20	37	71	37	1.147	1.172	0.787	0.864	plasma membrane	K06564	IGF2R; insulin-like growth factor 2 receptor	hsa04142 Lysosome; hsa04144 Endocytosis	GO:0001101 response to acid chemical; GO:0001775 cell activation; GO:0001889 liver development; GO:0002252 immune effector process; GO:0002263 cell activation involved in immune response; GO:0002274 myeloid leukocyte activation; GO:0002275 myeloid cell activation involved in immune response; GO:0002283 neutrophil activation involved in immune response; GO:0002366 leukocyte activation involved in …	GO:0000139 Golgi membrane; GO:0000323 lytic vacuole; GO:0005576 extracellular region; GO:0005615 extracellular space; GO:0005622 intracellular; GO:0005623 cell; GO:0005634 nucleus; GO:0005635 nuclear envelope; GO:0005641 nuclear envelope lumen; GO:0005737 cytoplasm; GO:0005764 lysosome; GO:0005765 lysosomal membrane; GO:0005768 endosome; GO:0005769 early endosome; GO:0005770 late endosome; GO:000…	GO:0001965 G-protein alpha-subunit binding; GO:0001972 retinoic acid binding; GO:0003824 catalytic activity; GO:0004672 protein kinase activity; GO:0004713 protein tyrosine kinase activity; GO:0004714 transmembrane receptor protein tyrosine kinase activity; GO:0004888 transmembrane signaling receptor activity; GO:0004930 G protein-coupled receptor activity; GO:0005010 insulin-like growth factor-a…	PF00040	Fibronectin type II domain	T	KOG4504	Cation-independent mannose-6-phosphate receptor CI-MPR
P16083	Ribosyldihydronicotinamide dehydrogenase [quinone] OS=Homo sapiens OX=9606 GN=NQO2 PE=1 SV=5	NQO2	1.346	0.0666933	Up	25.9	23	4	5	4	0.818	0.918	1.153	1.178	cytoplasm	K08071			GO:0006091 generation of precursor metabolites and energy; GO:0006805 xenobiotic metabolic process; GO:0008152 metabolic process; GO:0009410 response to xenobiotic stimulus; GO:0009987 cellular process; GO:0022900 electron transport chain; GO:0042221 response to chemical; GO:0044237 cellular metabolic process; GO:0050896 response to stimulus; GO:0051716 cellular response to stimulus; GO:0055114 o…	GO:0005622 intracellular; GO:0005623 cell; GO:0005634 nucleus; GO:0005654 nucleoplasm; GO:0005737 cytoplasm; GO:0005829 cytosol; GO:0031974 membrane-enclosed lumen; GO:0031981 nuclear lumen; GO:0043226 organelle; GO:0043227 membrane-bounded organelle; GO:0043229 intracellular organelle; GO:0043231 intracellular membrane-bounded organelle; GO:0043233 organelle lumen; GO:0070013 intracellular organ…	GO:0000166 nucleotide binding; GO:0001512 dihydronicotinamide riboside quinone reductase activity; GO:0003824 catalytic activity; GO:0005488 binding; GO:0005515 protein binding; GO:0008144 drug binding; GO:0008270 zinc ion binding; GO:0009055 electron transfer activity; GO:0016491 oxidoreductase activity; GO:0016661 oxidoreductase activity, acting on other nitrogenous compounds as donors; GO:0031…	PF02525	Flavodoxin-like fold
Q9UNW9	RNA-binding protein Nova-2 OS=Homo sapiens OX=9606 GN=NOVA2 PE=1 SV=1	NOVA2	0.762	0.00556777	Down	49	4	2	3	1	1.086	1.177	0.824	0.9	nucleus							PF00013	KH domain	A	KOG2191	RNA-binding protein NOVA1/PASILLA and related KH domain proteins
Q96CX6	Leucine-rich repeat-containing protein 58 OS=Homo sapiens OX=9606 GN=LRRC58 PE=1 SV=2	LRRC58	0.712	0.0357526	Down	40.6	11	3	3	3	1.138	1.136	0.831	0.788	nucleus									S	KOG0619	FOG: Leucine rich repeat
Q96C36	Pyrroline-5-carboxylate reductase 2 OS=Homo sapiens OX=9606 GN=PYCR2 PE=1 SV=1	PYCR2	0.742	0.0505417	Down	33.6	10	3	8	2	1.156	1.11	0.826	0.853	extracellular	K00286	proC; pyrroline-5-carboxylate reductase [EC:1.5.1.2]	hsa01230 Biosynthesis of amino acids; hsa00330 Arginine and proline metabolism; hsa01100 Metabolic pathways	GO:0006082 organic acid metabolic process; GO:0006520 cellular amino acid metabolic process; GO:0006560 proline metabolic process; GO:0006561 proline biosynthetic process; GO:0006807 nitrogen compound metabolic process; GO:0006950 response to stress; GO:0006979 response to oxidative stress; GO:0008152 metabolic process; GO:0008652 cellular amino acid biosynthetic process; GO:0009058 biosynthetic …	GO:0005622 intracellular; GO:0005623 cell; GO:0005737 cytoplasm; GO:0005739 mitochondrion; GO:0005759 mitochondrial matrix; GO:0031974 membrane-enclosed lumen; GO:0043226 organelle; GO:0043227 membrane-bounded organelle; GO:0043229 intracellular organelle; GO:0043231 intracellular membrane-bounded organelle; GO:0043233 organelle lumen; GO:0070013 intracellular organelle lumen;	GO:0003824 catalytic activity; GO:0004735 pyrroline-5-carboxylate reductase activity; GO:0016491 oxidoreductase activity; GO:0016645 oxidoreductase activity, acting on the CH-NH group of donors; GO:0016646 oxidoreductase activity, acting on the CH-NH group of donors, NAD or NADP as acceptor;			E	KOG3124	Pyrroline-5-carboxylate reductase
Q8WU10	Pyridine nucleotide-disulfide oxidoreductase domain-containing protein 1 OS=Homo sapiens OX=9606 GN=PYROXD1 PE=1 SV=1	PYROXD1	1.35	0.0812164	Up	55.8	6	2	3	2	0.81	0.904	1.156	1.15	cytoplasm	K24426			GO:0006950 response to stress; GO:0006979 response to oxidative stress; GO:0009987 cellular process; GO:0033554 cellular response to stress; GO:0034599 cellular response to oxidative stress; GO:0042221 response to chemical; GO:0050896 response to stimulus; GO:0051716 cellular response to stimulus; GO:0070887 cellular response to chemical stimulus;	GO:0005622 intracellular; GO:0005623 cell; GO:0005634 nucleus; GO:0005737 cytoplasm; GO:0030016 myofibril; GO:0030017 sarcomere; GO:0043226 organelle; GO:0043227 membrane-bounded organelle; GO:0043228 non-membrane-bounded organelle; GO:0043229 intracellular organelle; GO:0043231 intracellular membrane-bounded organelle; GO:0043232 intracellular non-membrane-bounded organelle; GO:0043292 contracti…		PF07992	Pyridine nucleotide-disulphide oxidoreductase	S	KOG2755	Oxidoreductase
P61313	60S ribosomal protein L15 OS=Homo sapiens OX=9606 GN=RPL15 PE=1 SV=2	RPL15	1.364	0.0595949	Up	24.1	8	2	10	2	0.83	0.871	1.18	1.138	nucleus	K02877	RP-L15e; large subunit ribosomal protein L15e	hsa03010 Ribosome; hsa05171 Coronavirus disease - COVID-19	GO:0000184 nuclear-transcribed mRNA catabolic process, nonsense-mediated decay; GO:0000956 nuclear-transcribed mRNA catabolic process; GO:0002181 cytoplasmic translation; GO:0006139 nucleobase-containing compound metabolic process; GO:0006401 RNA catabolic process; GO:0006402 mRNA catabolic process; GO:0006412 translation; GO:0006413 translational initiation; GO:0006518 peptide metabolic process;…	GO:0005622 intracellular; GO:0005623 cell; GO:0005634 nucleus; GO:0005737 cytoplasm; GO:0005829 cytosol; GO:0005840 ribosome; GO:0015934 large ribosomal subunit; GO:0022625 cytosolic large ribosomal subunit; GO:0022626 cytosolic ribosome; GO:0030016 myofibril; GO:0030017 sarcomere; GO:0031672 A band; GO:0032991 protein-containing complex; GO:0043226 organelle; GO:0043227 membrane-bounded organell…	GO:0003676 nucleic acid binding; GO:0003723 RNA binding; GO:0003735 structural constituent of ribosome; GO:0005198 structural molecule activity; GO:0005488 binding; GO:0097159 organic cyclic compound binding; GO:1901363 heterocyclic compound binding;			J	KOG1678	60s ribosomal protein L15
P62424	60S ribosomal protein L7a OS=Homo sapiens OX=9606 GN=RPL7A PE=1 SV=2	RPL7A	1.381	0.0266253	Up	30	30	9	27	9	0.823	0.861	1.115	1.211	cytoplasm	K02936	RP-L7Ae; large subunit ribosomal protein L7Ae	hsa03010 Ribosome; hsa05171 Coronavirus disease - COVID-19	GO:0000184 nuclear-transcribed mRNA catabolic process, nonsense-mediated decay; GO:0000470 maturation of LSU-rRNA; GO:0000956 nuclear-transcribed mRNA catabolic process; GO:0006139 nucleobase-containing compound metabolic process; GO:0006364 rRNA processing; GO:0006396 RNA processing; GO:0006401 RNA catabolic process; GO:0006402 mRNA catabolic process; GO:0006412 translation; GO:0006413 translati…	GO:0005622 intracellular; GO:0005623 cell; GO:0005737 cytoplasm; GO:0005829 cytosol; GO:0005840 ribosome; GO:0005844 polysome; GO:0016020 membrane; GO:0032991 protein-containing complex; GO:0042788 polysomal ribosome; GO:0043226 organelle; GO:0043228 non-membrane-bounded organelle; GO:0043229 intracellular organelle; GO:0043232 intracellular non-membrane-bounded organelle; GO:1990904 ribonucleopr…	GO:0003735 structural constituent of ribosome; GO:0005198 structural molecule activity;	PF01248	Ribosomal protein L7Ae/L30e/S12e/Gadd45 family	J	KOG3166	60S ribosomal protein L7A
P02753	Retinol-binding protein 4 OS=Homo sapiens OX=9606 GN=RBP4 PE=1 SV=3	RBP4	0.75	0.0764185	Down	23	4	1	1	1	0.995	1.277	0.705	1.009	extracellular	K18271			GO:0000003 reproduction; GO:0001101 response to acid chemical; GO:0001501 skeletal system development; GO:0001523 retinoid metabolic process; GO:0001654 eye development; GO:0001655 urogenital system development; GO:0001894 tissue homeostasis; GO:0002637 regulation of immunoglobulin production; GO:0002639 positive regulation of immunoglobulin production; GO:0002682 regulation of immune system proc…	GO:0005576 extracellular region; GO:0005615 extracellular space; GO:0005622 intracellular; GO:0005623 cell; GO:0005737 cytoplasm; GO:0005829 cytosol; GO:0032991 protein-containing complex;	GO:0005215 transporter activity; GO:0005319 lipid transporter activity; GO:0005488 binding; GO:0005501 retinoid binding; GO:0005515 protein binding; GO:0008289 lipid binding; GO:0015318 inorganic molecular entity transmembrane transporter activity; GO:0015665 alcohol transmembrane transporter activity; GO:0019840 isoprenoid binding; GO:0019841 retinol binding; GO:0019842 vitamin binding; GO:00228…	PF00061	Lipocalin / cytosolic fatty-acid binding protein family
P14543	Nidogen-1 OS=Homo sapiens OX=9606 GN=NID1 PE=1 SV=3	NID1	0.622	0.0647471	Down	136.3	7	7	11	7	1.174	1.282	0.764	0.762	extracellular	K06826			GO:0001655 urogenital system development; GO:0001822 kidney development; GO:0007155 cell adhesion; GO:0007160 cell-matrix adhesion; GO:0007275 multicellular organism development; GO:0009987 cellular process; GO:0010810 regulation of cell-substrate adhesion; GO:0010811 positive regulation of cell-substrate adhesion; GO:0016043 cellular component organization; GO:0022610 biological adhesion; GO:003…	GO:0005576 extracellular region; GO:0005604 basement membrane; GO:0005623 cell; GO:0031012 extracellular matrix; GO:0062023 collagen-containing extracellular matrix; GO:0071944 cell periphery;	GO:0005488 binding; GO:0005515 protein binding; GO:0005518 collagen binding; GO:0043236 laminin binding; GO:0043237 laminin-1 binding; GO:0043394 proteoglycan binding; GO:0044877 protein-containing complex binding; GO:0050840 extracellular matrix binding; GO:0097367 carbohydrate derivative binding;	PF07474; PF07645; PF12662; PF12947; PF00086	G2F domain; Calcium-binding EGF domain; Complement Clr-like EGF-like; EGF domain; Thyroglobulin type-1 repeat	MW	KOG1214	Nidogen and related basement membrane protein proteins
Q86WQ0	Nuclear receptor 2C2-associated protein OS=Homo sapiens OX=9606 GN=NR2C2AP PE=1 SV=1	NR2C2AP	1.332	0.095555	Up	15.9	36	3	4	3	0.815	0.884	1.159	1.098	mitochondria				GO:0006139 nucleobase-containing compound metabolic process; GO:0006351 transcription, DNA-templated; GO:0006352 DNA-templated transcription, initiation; GO:0006366 transcription by RNA polymerase II; GO:0006367 transcription initiation from RNA polymerase II promoter; GO:0006725 cellular aromatic compound metabolic process; GO:0006807 nitrogen compound metabolic process; GO:0008152 metabolic pro…	GO:0005622 intracellular; GO:0005623 cell; GO:0005634 nucleus; GO:0005654 nucleoplasm; GO:0031974 membrane-enclosed lumen; GO:0031981 nuclear lumen; GO:0043226 organelle; GO:0043227 membrane-bounded organelle; GO:0043229 intracellular organelle; GO:0043231 intracellular membrane-bounded organelle; GO:0043233 organelle lumen; GO:0070013 intracellular organelle lumen;
Q13308	Inactive tyrosine-protein kinase 7 OS=Homo sapiens OX=9606 GN=PTK7 PE=1 SV=2	PTK7	0.626	0.0429234	Down	118.3	17	13	20	13	1.246	1.173	0.756	0.757	extracellular	K05127			GO:0001101 response to acid chemical; GO:0001568 blood vessel development; GO:0001736 establishment of planar polarity; GO:0001738 morphogenesis of a polarized epithelium; GO:0001838 embryonic epithelial tube formation; GO:0001841 neural tube formation; GO:0001843 neural tube closure; GO:0001944 vasculature development; GO:0002009 morphogenesis of an epithelium; GO:0003205 cardiac chamber develop…	GO:0005623 cell; GO:0005886 plasma membrane; GO:0005887 integral component of plasma membrane; GO:0005911 cell-cell junction; GO:0016020 membrane; GO:0016021 integral component of membrane; GO:0030054 cell junction; GO:0031224 intrinsic component of membrane; GO:0031226 intrinsic component of plasma membrane; GO:0071944 cell periphery;	GO:0015026 coreceptor activity; GO:0038023 signaling receptor activity; GO:0060089 molecular transducer activity; GO:0071936 coreceptor activity involved in Wnt signaling pathway; GO:1904929 coreceptor activity involved in Wnt signaling pathway, planar cell polarity pathway;	PF13927; PF07679; PF07714	Immunoglobulin domain; Immunoglobulin I-set domain; Protein tyrosine kinase	T	KOG4475	FOG: Immunoglobin and related proteins
O43663	Protein regulator of cytokinesis 1 OS=Homo sapiens OX=9606 GN=PRC1 PE=1 SV=2	PRC1	0.752	0.0620599	Down	71.6	12	6	7	6	1.112	1.114	0.8	0.875	nucleus	K16732			GO:0000022 mitotic spindle elongation; GO:0000070 mitotic sister chromatid segregation; GO:0000226 microtubule cytoskeleton organization; GO:0000278 mitotic cell cycle; GO:0000280 nuclear division; GO:0000819 sister chromatid segregation; GO:0006996 organelle organization; GO:0007010 cytoskeleton organization; GO:0007017 microtubule-based process; GO:0007049 cell cycle; GO:0007051 spindle organiz…	GO:0005622 intracellular; GO:0005623 cell; GO:0005634 nucleus; GO:0005737 cytoplasm; GO:0005819 spindle; GO:0005829 cytosol; GO:0005856 cytoskeleton; GO:0005874 microtubule; GO:0005876 spindle microtubule; GO:0015630 microtubule cytoskeleton; GO:0030496 midbody; GO:0043226 organelle; GO:0043227 membrane-bounded organelle; GO:0043228 non-membrane-bounded organelle; GO:0043229 intracellular organel…	GO:0005488 binding; GO:0005515 protein binding; GO:0008092 cytoskeletal protein binding; GO:0019894 kinesin binding; GO:0019899 enzyme binding; GO:0019900 kinase binding; GO:0019901 protein kinase binding; GO:0042802 identical protein binding;			Z	KOG4302	Microtubule-associated protein essential for anaphase spindle elongation
Q14766	Latent-transforming growth factor beta-binding protein 1 OS=Homo sapiens OX=9606 GN=LTBP1 PE=1 SV=4	LTBP1	0.722	0.092976	Down	186.7	2	3	5	3	1.116	1.145	0.753	0.882	extracellular	K19559	LTBP1; latent transforming growth factor beta binding protein 1	hsa04350 TGF-beta signaling pathway	GO:0006464 cellular protein modification process; GO:0006468 protein phosphorylation; GO:0006793 phosphorus metabolic process; GO:0006796 phosphate-containing compound metabolic process; GO:0006807 nitrogen compound metabolic process; GO:0007154 cell communication; GO:0007165 signal transduction; GO:0007166 cell surface receptor signaling pathway; GO:0007167 enzyme linked receptor protein signali…	GO:0001527 microfibril; GO:0005576 extracellular region; GO:0005622 intracellular; GO:0005623 cell; GO:0005737 cytoplasm; GO:0005783 endoplasmic reticulum; GO:0005788 endoplasmic reticulum lumen; GO:0012505 endomembrane system; GO:0031012 extracellular matrix; GO:0031974 membrane-enclosed lumen; GO:0032991 protein-containing complex; GO:0043226 organelle; GO:0043227 membrane-bounded organelle; GO…	GO:0003824 catalytic activity; GO:0004672 protein kinase activity; GO:0004674 protein serine/threonine kinase activity; GO:0004675 transmembrane receptor protein serine/threonine kinase activity; GO:0004888 transmembrane signaling receptor activity; GO:0005024 transforming growth factor beta-activated receptor activity; GO:0005488 binding; GO:0005515 protein binding; GO:0016301 kinase activity; G…	PF07645; PF12662	Calcium-binding EGF domain; Complement Clr-like EGF-like	T	KOG1217	Fibrillins and related proteins containing Ca2+-binding EGF-like domains
P56556	NADH dehydrogenase [ubiquinone] 1 alpha subcomplex subunit 6 OS=Homo sapiens OX=9606 GN=NDUFA6 PE=1 SV=4	NDUFA6	0.71	0.0079674	Down	15.1	6	1	1	1	1.199	1.131	0.847	0.807	mitochondria	K03950	NDUFA6; NADH dehydrogenase (ubiquinone) 1 alpha subcomplex subunit 6	hsa04932 Non-alcoholic fatty liver disease; hsa05016 Huntington disease; hsa00190 Oxidative phosphorylation; hsa05012 Parkinson disease; hsa05010 Alzheimer disease; hsa04723 Retrograde endocannabinoid signaling; hsa04714 Thermogenesis; hsa05022 Pathways of neurodegeneration - multiple diseases; hsa05014 Amyotrophic lateral sclerosis; hsa05020 Prion disease; hsa01100 Metabolic pathways	GO:0006091 generation of precursor metabolites and energy; GO:0006119 oxidative phosphorylation; GO:0006120 mitochondrial electron transport, NADH to ubiquinone; GO:0006139 nucleobase-containing compound metabolic process; GO:0006163 purine nucleotide metabolic process; GO:0006725 cellular aromatic compound metabolic process; GO:0006753 nucleoside phosphate metabolic process; GO:0006793 phosphoru…	GO:0005622 intracellular; GO:0005623 cell; GO:0005737 cytoplasm; GO:0005739 mitochondrion; GO:0005740 mitochondrial envelope; GO:0005743 mitochondrial inner membrane; GO:0005746 mitochondrial respirasome; GO:0005747 mitochondrial respiratory chain complex I; GO:0016020 membrane; GO:0019866 organelle inner membrane; GO:0030964 NADH dehydrogenase complex; GO:0031090 organelle membrane; GO:0031966 m…	GO:0003824 catalytic activity; GO:0003954 NADH dehydrogenase activity; GO:0008137 NADH dehydrogenase (ubiquinone) activity; GO:0016491 oxidoreductase activity; GO:0016651 oxidoreductase activity, acting on NAD(P)H; GO:0016655 oxidoreductase activity, acting on NAD(P)H, quinone or similar compound as acceptor; GO:0050136 NADH dehydrogenase (quinone) activity;			C	KOG3426	NADH:ubiquinone oxidoreductase, NDUFA6/B14 subunit
Q9P0P0	E3 ubiquitin-protein ligase RNF181 OS=Homo sapiens OX=9606 GN=RNF181 PE=1 SV=1	RNF181	0.718	0.0206958	Down	17.9	6	1	1	1	1.205	1.115	0.877	0.788	extracellular	K22378			GO:0000209 protein polyubiquitination; GO:0006464 cellular protein modification process; GO:0006508 proteolysis; GO:0006511 ubiquitin-dependent protein catabolic process; GO:0006807 nitrogen compound metabolic process; GO:0008152 metabolic process; GO:0009056 catabolic process; GO:0009057 macromolecule catabolic process; GO:0009987 cellular process; GO:0010498 proteasomal protein catabolic proces…	GO:0005622 intracellular; GO:0005623 cell; GO:0005737 cytoplasm;	GO:0003824 catalytic activity; GO:0004842 ubiquitin-protein transferase activity; GO:0016740 transferase activity; GO:0019787 ubiquitin-like protein transferase activity; GO:0061630 ubiquitin protein ligase activity; GO:0061659 ubiquitin-like protein ligase activity; GO:0140096 catalytic activity, acting on a protein;	PF13639	Ring finger domain	O	KOG0800	FOG: Predicted E3 ubiquitin ligase
Q8IV08	5'-3' exonuclease PLD3 OS=Homo sapiens OX=9606 GN=PLD3 PE=1 SV=1	PLD3	0.528	0.0348197	Down	54.7	21	8	29	8	1.319	1.278	0.679	0.691	plasma membrane	K16860	PLD3_4; phospholipase D3/4 [EC:3.1.4.4]	hsa00565 Ether lipid metabolism; hsa00564 Glycerophospholipid metabolism; hsa01100 Metabolic pathways		GO:0005622 intracellular; GO:0005623 cell; GO:0005737 cytoplasm; GO:0005783 endoplasmic reticulum; GO:0005789 endoplasmic reticulum membrane; GO:0012505 endomembrane system; GO:0016020 membrane; GO:0031984 organelle subcompartment; GO:0042175 nuclear outer membrane-endoplasmic reticulum membrane network; GO:0043226 organelle; GO:0043227 membrane-bounded organelle; GO:0043229 intracellular organel…	GO:0003824 catalytic activity; GO:0004620 phospholipase activity; GO:0004630 phospholipase D activity; GO:0008081 phosphoric diester hydrolase activity; GO:0016298 lipase activity; GO:0016787 hydrolase activity; GO:0016788 hydrolase activity, acting on ester bonds; GO:0042578 phosphoric ester hydrolase activity;	PF13918	PLD-like domain	I	KOG3603	Predicted phospholipase D
P11279	Lysosome-associated membrane glycoprotein 1 OS=Homo sapiens OX=9606 GN=LAMP1 PE=1 SV=3	LAMP1	0.706	0.0330283	Down	44.9	12	5	16	5	1.123	1.179	0.812	0.814	extracellular	K06528	LAMP1_2; lysosomal-associated membrane protein 1/2	hsa04142 Lysosome; hsa04145 Phagosome; hsa05152 Tuberculosis; hsa04140 Autophagy - animal	GO:0001775 cell activation; GO:0001910 regulation of leukocyte mediated cytotoxicity; GO:0001912 positive regulation of leukocyte mediated cytotoxicity; GO:0002252 immune effector process; GO:0002263 cell activation involved in immune response; GO:0002274 myeloid leukocyte activation; GO:0002275 myeloid cell activation involved in immune response; GO:0002283 neutrophil activation involved in immu…	GO:0000323 lytic vacuole; GO:0005622 intracellular; GO:0005623 cell; GO:0005737 cytoplasm; GO:0005764 lysosome; GO:0005765 lysosomal membrane; GO:0005766 primary lysosome; GO:0005768 endosome; GO:0005770 late endosome; GO:0005773 vacuole; GO:0005774 vacuolar membrane; GO:0005886 plasma membrane; GO:0005887 integral component of plasma membrane; GO:0010008 endosome membrane; GO:0012505 endomembran…	GO:0005488 binding; GO:0005515 protein binding; GO:0019899 enzyme binding;			S	KOG4818	Lysosomal-associated membrane protein
Q9UHV9	Prefoldin subunit 2 OS=Homo sapiens OX=9606 GN=PFDN2 PE=1 SV=1	PFDN2	1.536	0.0423527	Up	16.6	29	4	10	4	0.766	0.789	1.212	1.176	cytoplasm	K09549			GO:0006457 protein folding; GO:0009987 cellular process; GO:0010638 positive regulation of organelle organization; GO:0033043 regulation of organelle organization; GO:0048518 positive regulation of biological process; GO:0048522 positive regulation of cellular process; GO:0050789 regulation of biological process; GO:0050794 regulation of cellular process; GO:0051128 regulation of cellular compone…	GO:0005622 intracellular; GO:0005623 cell; GO:0005634 nucleus; GO:0005737 cytoplasm; GO:0005739 mitochondrion; GO:0005829 cytosol; GO:0016272 prefoldin complex; GO:0032991 protein-containing complex; GO:0043226 organelle; GO:0043227 membrane-bounded organelle; GO:0043229 intracellular organelle; GO:0043231 intracellular membrane-bounded organelle;	GO:0005488 binding; GO:0005515 protein binding; GO:0044183 protein folding chaperone; GO:0051082 unfolded protein binding;			O	KOG4098	Molecular chaperone Prefoldin, subunit 2
Q9UI14	Prenylated Rab acceptor protein 1 OS=Homo sapiens OX=9606 GN=RABAC1 PE=1 SV=1	RABAC1	0.639	0.0863135	Down	20.6	8	1	2	1	1.346	1.09	0.807	0.739	plasma membrane	K20359			GO:0006810 transport; GO:0016192 vesicle-mediated transport; GO:0051179 localization; GO:0051234 establishment of localization;	GO:0005622 intracellular; GO:0005623 cell; GO:0005737 cytoplasm; GO:0005794 Golgi apparatus; GO:0012505 endomembrane system; GO:0016020 membrane; GO:0016021 integral component of membrane; GO:0031224 intrinsic component of membrane; GO:0043226 organelle; GO:0043227 membrane-bounded organelle; GO:0043229 intracellular organelle; GO:0043231 intracellular membrane-bounded organelle;	GO:0005488 binding; GO:0005515 protein binding; GO:0008022 protein C-terminus binding; GO:0030674 protein-macromolecule adaptor activity; GO:0042802 identical protein binding; GO:0060090 molecular adaptor activity; GO:0070064 proline-rich region binding;			U	KOG3142	Prenylated rab acceptor 1
P04156	Major prion protein OS=Homo sapiens OX=9606 GN=PRNP PE=1 SV=1	PRNP	1.498	0.0231374	Up	27.6	5	1	3	1	0.791	0.822	1.204	1.211	extracellular	K05634	PRNP; prion protein	hsa04216 Ferroptosis; hsa05022 Pathways of neurodegeneration - multiple diseases; hsa05020 Prion disease	GO:0001817 regulation of cytokine production; GO:0001818 negative regulation of cytokine production; GO:0001932 regulation of protein phosphorylation; GO:0001933 negative regulation of protein phosphorylation; GO:0001934 positive regulation of protein phosphorylation; GO:0002682 regulation of immune system process; GO:0002683 negative regulation of immune system process; GO:0002694 regulation of …	GO:0005622 intracellular; GO:0005623 cell; GO:0005634 nucleus; GO:0005635 nuclear envelope; GO:0005737 cytoplasm; GO:0005739 mitochondrion; GO:0005740 mitochondrial envelope; GO:0005741 mitochondrial outer membrane; GO:0005783 endoplasmic reticulum; GO:0005794 Golgi apparatus; GO:0005829 cytosol; GO:0005886 plasma membrane; GO:0009897 external side of plasma membrane; GO:0009986 cell surface; GO:…	GO:0001540 amyloid-beta binding; GO:0001664 G protein-coupled receptor binding; GO:0002020 protease binding; GO:0005102 signaling receptor binding; GO:0005488 binding; GO:0005507 copper ion binding; GO:0005515 protein binding; GO:0005521 lamin binding; GO:0005539 glycosaminoglycan binding; GO:0008017 microtubule binding; GO:0008092 cytoskeletal protein binding; GO:0015631 tubulin binding; GO:0019…	PF00377	Prion/Doppel alpha-helical domain
Q8NHP8	Putative phospholipase B-like 2 OS=Homo sapiens OX=9606 GN=PLBD2 PE=1 SV=2	PLBD2	0.758	0.0811052	Down	65.4	3	2	3	2	1.063	1.206	0.852	0.862	extracellular					GO:0000323 lytic vacuole; GO:0005622 intracellular; GO:0005623 cell; GO:0005737 cytoplasm; GO:0005764 lysosome; GO:0005773 vacuole; GO:0043226 organelle; GO:0043227 membrane-bounded organelle; GO:0043229 intracellular organelle; GO:0043231 intracellular membrane-bounded organelle;				I	KOG3774	Uncharacterized conserved protein Lama
Q9HAB8	Phosphopantothenate--cysteine ligase OS=Homo sapiens OX=9606 GN=PPCS PE=1 SV=2	PPCS	1.324	0.0699894	Up	34	7	2	2	2	0.826	0.906	1.147	1.14	cytoplasm	K01922	PPCS; phosphopantothenate---cysteine ligase (ATP) [EC:6.3.2.51]	hsa00770 Pantothenate and CoA biosynthesis; hsa01240 Biosynthesis of cofactors; hsa01100 Metabolic pathways	GO:0006139 nucleobase-containing compound metabolic process; GO:0006163 purine nucleotide metabolic process; GO:0006164 purine nucleotide biosynthetic process; GO:0006725 cellular aromatic compound metabolic process; GO:0006732 coenzyme metabolic process; GO:0006753 nucleoside phosphate metabolic process; GO:0006793 phosphorus metabolic process; GO:0006796 phosphate-containing compound metabolic …	GO:0005622 intracellular; GO:0005623 cell; GO:0005737 cytoplasm; GO:0005829 cytosol;	GO:0003824 catalytic activity; GO:0004632 phosphopantothenate--cysteine ligase activity; GO:0016874 ligase activity; GO:0016879 ligase activity, forming carbon-nitrogen bonds; GO:0016881 acid-amino acid ligase activity;			H	KOG2728	Uncharacterized conserved protein with similarity to phosphopantothenoylcysteine synthetase/decarboxylase
P46779	60S ribosomal protein L28 OS=Homo sapiens OX=9606 GN=RPL28 PE=1 SV=3	RPL28	1.333	0.0307668	Up	15.7	22	3	12	3	0.816	0.896	1.111	1.168	mitochondria	K02903	RP-L28e; large subunit ribosomal protein L28e	hsa03010 Ribosome; hsa05171 Coronavirus disease - COVID-19						J	KOG3412	60S ribosomal protein L28
Q6PJG6	BRCA1-associated ATM activator 1 OS=Homo sapiens OX=9606 GN=BRAT1 PE=1 SV=2	BRAT1	0.74	0.0458664	Down	88.1	10	5	6	5	1.093	1.219	0.835	0.873	extracellular	K23112			GO:0001558 regulation of cell growth; GO:0001932 regulation of protein phosphorylation; GO:0001934 positive regulation of protein phosphorylation; GO:0005975 carbohydrate metabolic process; GO:0005996 monosaccharide metabolic process; GO:0006006 glucose metabolic process; GO:0006915 apoptotic process; GO:0006928 movement of cell or subcellular component; GO:0006950 response to stress; GO:0006974 …	GO:0005622 intracellular; GO:0005623 cell; GO:0005634 nucleus; GO:0005654 nucleoplasm; GO:0005737 cytoplasm; GO:0031974 membrane-enclosed lumen; GO:0031981 nuclear lumen; GO:0043226 organelle; GO:0043227 membrane-bounded organelle; GO:0043229 intracellular organelle; GO:0043231 intracellular membrane-bounded organelle; GO:0043233 organelle lumen; GO:0070013 intracellular organelle lumen;
Q86X02	Cerebellar degeneration-related protein 2-like OS=Homo sapiens OX=9606 GN=CDR2L PE=1 SV=2	CDR2L	0.737	0.0326209	Down	53	3	1	1	1	1.15	1.145	0.867	0.824	cytoplasm
Q99618	Cell division cycle-associated protein 3 OS=Homo sapiens OX=9606 GN=CDCA3 PE=1 SV=1	CDCA3	0.757	0.0859364	Down	29	25	4	4	4	1.134	1.057	0.806	0.849	mitochondria					GO:0005911 cell-cell junction; GO:0005912 adherens junction; GO:0030054 cell junction; GO:0070161 anchoring junction;
P08185	Corticosteroid-binding globulin OS=Homo sapiens OX=9606 GN=SERPINA6 PE=1 SV=1	SERPINA6	0.604	0.028097	Down	45.1	3	1	1	1	1.254	1.222	0.773	0.723	plasma membrane	K04525			GO:0006629 lipid metabolic process; GO:0008152 metabolic process; GO:0008202 steroid metabolic process; GO:0008211 glucocorticoid metabolic process; GO:0009892 negative regulation of metabolic process; GO:0010466 negative regulation of peptidase activity; GO:0010605 negative regulation of macromolecule metabolic process; GO:0010817 regulation of hormone levels; GO:0010951 negative regulation of e…	GO:0005576 extracellular region; GO:0005615 extracellular space;	GO:0004857 enzyme inhibitor activity; GO:0004866 endopeptidase inhibitor activity; GO:0004867 serine-type endopeptidase inhibitor activity; GO:0005488 binding; GO:0005496 steroid binding; GO:0008289 lipid binding; GO:0030234 enzyme regulator activity; GO:0030414 peptidase inhibitor activity; GO:0061134 peptidase regulator activity; GO:0061135 endopeptidase regulator activity; GO:0097159 organic c…	PF00079	Serpin (serine protease inhibitor)	V	KOG2392	Serpin
O43505	Beta-1,4-glucuronyltransferase 1 OS=Homo sapiens OX=9606 GN=B4GAT1 PE=1 SV=1	B4GAT1	0.729	0.0969968	Down	47.1	13	4	10	4	1.195	1.118	0.812	0.871	extracellular	K21032	B4GAT1; beta-1,4-glucuronyltransferase 1 [EC:2.4.1.-]	hsa00515 Mannose type O-glycan biosynthesis; hsa01100 Metabolic pathways	GO:0000902 cell morphogenesis; GO:0000904 cell morphogenesis involved in differentiation; GO:0006022 aminoglycan metabolic process; GO:0006023 aminoglycan biosynthetic process; GO:0006024 glycosaminoglycan biosynthetic process; GO:0006082 organic acid metabolic process; GO:0006464 cellular protein modification process; GO:0006486 protein glycosylation; GO:0006493 protein O-linked glycosylation; G…	GO:0000139 Golgi membrane; GO:0005622 intracellular; GO:0005623 cell; GO:0005737 cytoplasm; GO:0005794 Golgi apparatus; GO:0012505 endomembrane system; GO:0016020 membrane; GO:0016021 integral component of membrane; GO:0030173 integral component of Golgi membrane; GO:0031090 organelle membrane; GO:0031224 intrinsic component of membrane; GO:0031228 intrinsic component of Golgi membrane; GO:003130…	GO:0003824 catalytic activity; GO:0008194 UDP-glycosyltransferase activity; GO:0008375 acetylglucosaminyltransferase activity; GO:0008532 N-acetyllactosaminide beta-1,3-N-acetylglucosaminyltransferase activity; GO:0015020 glucuronosyltransferase activity; GO:0016740 transferase activity; GO:0016757 transferase activity, transferring glycosyl groups; GO:0016758 transferase activity, transferring h…	PF13896	Glycosyl-transferase for dystroglycan	G	KOG3765	Predicted glycosyltransferase
O60563	Cyclin-T1 OS=Homo sapiens OX=9606 GN=CCNT1 PE=1 SV=1	CCNT1	0.753	0.0187811	Down	80.6	7	3	3	3	1.116	1.158	0.829	0.883	nucleus	K15188	CCNT; cyclin T	hsa05202 Transcriptional misregulation in cancer	GO:0000079 regulation of cyclin-dependent protein serine/threonine kinase activity; GO:0001932 regulation of protein phosphorylation; GO:0001934 positive regulation of protein phosphorylation; GO:0006139 nucleobase-containing compound metabolic process; GO:0006351 transcription, DNA-templated; GO:0006354 DNA-templated transcription, elongation; GO:0006355 regulation of transcription, DNA-template…	GO:0000307 cyclin-dependent protein kinase holoenzyme complex; GO:0005622 intracellular; GO:0005623 cell; GO:0005634 nucleus; GO:0005654 nucleoplasm; GO:0008023 transcription elongation factor complex; GO:0008024 cyclin/CDK positive transcription elongation factor complex; GO:0019908 nuclear cyclin-dependent protein kinase holoenzyme complex; GO:0031974 membrane-enclosed lumen; GO:0031981 nuclear…	GO:0001067 regulatory region nucleic acid binding; GO:0003676 nucleic acid binding; GO:0003677 DNA binding; GO:0003682 chromatin binding; GO:0003723 RNA binding; GO:0003824 catalytic activity; GO:0004672 protein kinase activity; GO:0004674 protein serine/threonine kinase activity; GO:0005488 binding; GO:0005515 protein binding; GO:0008134 transcription factor binding; GO:0016301 kinase activity; …	PF00134	Cyclin, N-terminal domain	K	KOG0834	CDK9 kinase-activating protein cyclin T
P05067	Amyloid-beta precursor protein OS=Homo sapiens OX=9606 GN=APP PE=1 SV=3	APP	0.51	0.00969588	Down	86.9	9	6	10	6	1.311	1.31	0.665	0.673	extracellular	K04520	APP; amyloid beta A4 protein	hsa04726 Serotonergic synapse; hsa05022 Pathways of neurodegeneration - multiple diseases; hsa05010 Alzheimer disease	GO:0000003 reproduction; GO:0000122 negative regulation of transcription by RNA polymerase II; GO:0000185 activation of MAPKKK activity; GO:0000187 activation of MAPK activity; GO:0000902 cell morphogenesis; GO:0000904 cell morphogenesis involved in differentiation; GO:0001505 regulation of neurotransmitter levels; GO:0001774 microglial cell activation; GO:0001775 cell activation; GO:0001816 cyto…	GO:0000139 Golgi membrane; GO:0005576 extracellular region; GO:0005615 extracellular space; GO:0005622 intracellular; GO:0005623 cell; GO:0005634 nucleus; GO:0005635 nuclear envelope; GO:0005641 nuclear envelope lumen; GO:0005737 cytoplasm; GO:0005768 endosome; GO:0005769 early endosome; GO:0005783 endoplasmic reticulum; GO:0005788 endoplasmic reticulum lumen; GO:0005791 rough endoplasmic reticul…	GO:0001664 G protein-coupled receptor binding; GO:0003676 nucleic acid binding; GO:0003677 DNA binding; GO:0004857 enzyme inhibitor activity; GO:0004866 endopeptidase inhibitor activity; GO:0004867 serine-type endopeptidase inhibitor activity; GO:0005102 signaling receptor binding; GO:0005109 frizzled binding; GO:0005158 insulin receptor binding; GO:0005178 integrin binding; GO:0005488 binding; G…	PF02177; PF12924; PF00014; PF12925	Amyloid A4 N-terminal heparin-binding; Copper-binding of amyloid precursor, CuBD; Kunitz/Bovine pancreatic trypsin inhibitor domain; E2 domain of amyloid precursor protein	T	KOG4295	Serine proteinase inhibitor (KU family)
Q92793	CREB-binding protein OS=Homo sapiens OX=9606 GN=CREBBP PE=1 SV=3	CREBBP	0.754	0.0609171	Down	265.2	4	8	15	4	1.142	1.127	0.825	0.887	nucleus	K04498	EP300; E1A/CREB-binding protein [EC:2.3.1.48]	hsa05200 Pathways in cancer [Cancer network viewer]; hsa05161 Hepatitis B; hsa05211 Renal cell carcinoma; hsa04350 TGF-beta signaling pathway; hsa05203 Viral carcinogenesis; hsa04919 Thyroid hormone signaling pathway; hsa05166 Human T-cell leukemia virus 1 infection; hsa04935 Growth hormone synthesis, secretion and action; hsa04310 Wnt signaling pathway; hsa05165 Human papillomavirus infection; h…	GO:0000122 negative regulation of transcription by RNA polymerase II; GO:0001666 response to hypoxia; GO:0001817 regulation of cytokine production; GO:0001818 negative regulation of cytokine production; GO:0001819 positive regulation of cytokine production; GO:0002218 activation of innate immune response; GO:0002220 innate immune response activating cell surface receptor signaling pathway; GO:000…	GO:0000123 histone acetyltransferase complex; GO:0000228 nuclear chromosome; GO:0000775 chromosome, centromeric region; GO:0000776 kinetochore; GO:0000777 condensed chromosome kinetochore; GO:0000779 condensed chromosome, centromeric region; GO:0000785 chromatin; GO:0000790 nuclear chromatin; GO:0000793 condensed chromosome; GO:0000940 condensed chromosome outer kinetochore; GO:0005622 intracellu…	GO:0000976 transcription regulatory region sequence-specific DNA binding; GO:0000977 RNA polymerase II transcription regulatory region sequence-specific DNA binding; GO:0000981 DNA-binding transcription factor activity, RNA polymerase II-specific; GO:0000987 cis-regulatory region sequence-specific DNA binding; GO:0001067 regulatory region nucleic acid binding; GO:0001085 RNA polymerase II transcr…	PF02172; PF00439; PF06001; PF08214; PF00569; PF09030	KIX domain; Bromodomain; Domain of Unknown Function (DUF902); Histone acetylation protein; Zinc finger, ZZ type; Creb binding	K	KOG1778	CREB binding protein/P300 and related TAZ Zn-finger proteins
P15514	Amphiregulin OS=Homo sapiens OX=9606 GN=AREG PE=1 SV=2	AREG	1.768	0.0147939	Up	27.9	15	3	3	3	0.749	0.762	1.311	1.362	plasma membrane	K09782	AREG; amphiregulin	hsa05210 Colorectal cancer; hsa04390 Hippo signaling pathway; hsa04151 PI3K-Akt signaling pathway; hsa04012 ErbB signaling pathway; hsa04010 MAPK signaling pathway	GO:0000003 reproduction; GO:0000302 response to reactive oxygen species; GO:0001763 morphogenesis of a branching structure; GO:0001932 regulation of protein phosphorylation; GO:0001934 positive regulation of protein phosphorylation; GO:0002009 morphogenesis of an epithelium; GO:0003006 developmental process involved in reproduction; GO:0003401 axis elongation; GO:0006810 transport; GO:0006888 end…	GO:0005576 extracellular region; GO:0005615 extracellular space; GO:0005622 intracellular; GO:0005623 cell; GO:0005634 nucleus; GO:0005737 cytoplasm; GO:0005783 endoplasmic reticulum; GO:0005789 endoplasmic reticulum membrane; GO:0005793 endoplasmic reticulum-Golgi intermediate compartment; GO:0005798 Golgi-associated vesicle; GO:0009986 cell surface; GO:0012505 endomembrane system; GO:0012506 ve…	GO:0005102 signaling receptor binding; GO:0005154 epidermal growth factor receptor binding; GO:0005488 binding; GO:0005515 protein binding; GO:0008083 growth factor activity; GO:0030545 receptor regulator activity; GO:0048018 receptor ligand activity; GO:0070851 growth factor receptor binding; GO:0098772 molecular function regulator;
Q9Y653	Adhesion G-protein coupled receptor G1 OS=Homo sapiens OX=9606 GN=ADGRG1 PE=1 SV=2	ADGRG1	0.755	0.0224776	Down	77.7	5	3	3	3	1.064	1.164	0.816	0.865	plasma membrane	K08450			GO:0000003 reproduction; GO:0001525 angiogenesis; GO:0001568 blood vessel development; GO:0001816 cytokine production; GO:0001944 vasculature development; GO:0003002 regionalization; GO:0003006 developmental process involved in reproduction; GO:0006928 movement of cell or subcellular component; GO:0007154 cell communication; GO:0007155 cell adhesion; GO:0007165 signal transduction; GO:0007186 G p…	GO:0005623 cell; GO:0005886 plasma membrane; GO:0005887 integral component of plasma membrane; GO:0016020 membrane; GO:0016021 integral component of membrane; GO:0031224 intrinsic component of membrane; GO:0031226 intrinsic component of plasma membrane; GO:0042995 cell projection; GO:0071944 cell periphery; GO:0097386 glial cell projection; GO:0097449 astrocyte projection; GO:0097450 astrocyte en…	GO:0004888 transmembrane signaling receptor activity; GO:0004930 G protein-coupled receptor activity; GO:0005488 binding; GO:0005518 collagen binding; GO:0005539 glycosaminoglycan binding; GO:0008201 heparin binding; GO:0038023 signaling receptor activity; GO:0043167 ion binding; GO:0043168 anion binding; GO:0044877 protein-containing complex binding; GO:0050840 extracellular matrix binding; GO:0…			T	KOG4193	G protein-coupled receptors
P35869	Aryl hydrocarbon receptor OS=Homo sapiens OX=9606 GN=AHR PE=1 SV=2	AHR	1.409	0.0552035	Up	96.1	7	5	8	5	0.849	0.826	1.243	1.118	nucleus	K09093	AHR; aryl hydrocarbon receptor	hsa04934 Cushing syndrome; hsa04659 Th17 cell differentiation	GO:0000003 reproduction; GO:0000122 negative regulation of transcription by RNA polymerase II; GO:0000902 cell morphogenesis; GO:0001525 angiogenesis; GO:0001541 ovarian follicle development; GO:0001568 blood vessel development; GO:0001569 branching involved in blood vessel morphogenesis; GO:0001654 eye development; GO:0001655 urogenital system development; GO:0001763 morphogenesis of a branching…	GO:0005622 intracellular; GO:0005623 cell; GO:0005634 nucleus; GO:0005654 nucleoplasm; GO:0005667 transcription regulator complex; GO:0005737 cytoplasm; GO:0005829 cytosol; GO:0031974 membrane-enclosed lumen; GO:0031981 nuclear lumen; GO:0032991 protein-containing complex; GO:0034751 aryl hydrocarbon receptor complex; GO:0034752 cytosolic aryl hydrocarbon receptor complex; GO:0034753 nuclear aryl…	GO:0000976 transcription regulatory region sequence-specific DNA binding; GO:0000977 RNA polymerase II transcription regulatory region sequence-specific DNA binding; GO:0000978 RNA polymerase II cis-regulatory region sequence-specific DNA binding; GO:0000981 DNA-binding transcription factor activity, RNA polymerase II-specific; GO:0000987 cis-regulatory region sequence-specific DNA binding; GO:00…	PF00010; PF00989; PF08447	Helix-loop-helix DNA-binding domain; PAS fold; PAS fold	K	KOG3560	Aryl-hydrocarbon receptor
P17405	Sphingomyelin phosphodiesterase OS=Homo sapiens OX=9606 GN=SMPD1 PE=1 SV=5	SMPD1	0.715	0.0118675	Down	69.9	2	1	1	1	1.191	1.132	0.845	0.816	plasma membrane	K12350	SMPD1; sphingomyelin phosphodiesterase [EC:3.1.4.12]	hsa04142 Lysosome; hsa00600 Sphingolipid metabolism; hsa04071 Sphingolipid signaling pathway; hsa04217 Necroptosis; hsa01100 Metabolic pathways	GO:0001932 regulation of protein phosphorylation; GO:0001933 negative regulation of protein phosphorylation; GO:0006469 negative regulation of protein kinase activity; GO:0006629 lipid metabolic process; GO:0006643 membrane lipid metabolic process; GO:0006644 phospholipid metabolic process; GO:0006664 glycolipid metabolic process; GO:0006665 sphingolipid metabolic process; GO:0006672 ceramide met…	GO:0000323 lytic vacuole; GO:0005576 extracellular region; GO:0005615 extracellular space; GO:0005622 intracellular; GO:0005623 cell; GO:0005737 cytoplasm; GO:0005764 lysosome; GO:0005765 lysosomal membrane; GO:0005768 endosome; GO:0005773 vacuole; GO:0005774 vacuolar membrane; GO:0005775 vacuolar lumen; GO:0005886 plasma membrane; GO:0012505 endomembrane system; GO:0016020 membrane; GO:0030141 s…	GO:0003824 catalytic activity; GO:0004620 phospholipase activity; GO:0004767 sphingomyelin phosphodiesterase activity; GO:0005488 binding; GO:0008081 phosphoric diester hydrolase activity; GO:0008270 zinc ion binding; GO:0016298 lipase activity; GO:0016787 hydrolase activity; GO:0016788 hydrolase activity, acting on ester bonds; GO:0042578 phosphoric ester hydrolase activity; GO:0043167 ion bindi…	PF00149	Calcineurin-like phosphoesterase	I	KOG3770	Acid sphingomyelinase and PHM5 phosphate metabolism protein
P01023	Alpha-2-macroglobulin OS=Homo sapiens OX=9606 GN=A2M PE=1 SV=3	A2M	0.754	0.0178065	Down	163.2	1	2	3	1	1.121	1.15	0.857	0.857	extracellular	K03910	A2M; alpha-2-macroglobulin	hsa04610 Complement and coagulation cascades	GO:0000003 reproduction; GO:0001101 response to acid chemical; GO:0001553 luteinization; GO:0001868 regulation of complement activation, lectin pathway; GO:0001869 negative regulation of complement activation, lectin pathway; GO:0002376 immune system process; GO:0002437 inflammatory response to antigenic stimulus; GO:0002438 acute inflammatory response to antigenic stimulus; GO:0002526 acute infl…	GO:0005576 extracellular region; GO:0005615 extracellular space; GO:0005622 intracellular; GO:0005623 cell; GO:0005737 cytoplasm; GO:0005829 cytosol; GO:0012505 endomembrane system; GO:0030141 secretory granule; GO:0031091 platelet alpha granule; GO:0031093 platelet alpha granule lumen; GO:0031410 cytoplasmic vesicle; GO:0031974 membrane-enclosed lumen; GO:0031982 vesicle; GO:0031983 vesicle lume…	GO:0002020 protease binding; GO:0004857 enzyme inhibitor activity; GO:0004866 endopeptidase inhibitor activity; GO:0004867 serine-type endopeptidase inhibitor activity; GO:0005096 GTPase activator activity; GO:0005102 signaling receptor binding; GO:0005488 binding; GO:0005515 protein binding; GO:0008047 enzyme activator activity; GO:0019838 growth factor binding; GO:0019899 enzyme binding; GO:001…	PF01835; PF07703; PF07678; PF07677	MG2 domain; Alpha-2-macroglobulin family N-terminal region; A-macroglobulin complement component; A-macroglobulin receptor	O	KOG1366	Alpha-macroglobulin
Q60I27	ALS2 C-terminal-like protein OS=Homo sapiens OX=9606 GN=ALS2CL PE=1 SV=1	ALS2CL	0.718	0.0846952	Down	107.7	2	1	1	1	1.134	1.184	0.863	0.799	cytoplasm				GO:0006996 organelle organization; GO:0007032 endosome organization; GO:0008104 protein localization; GO:0009987 cellular process; GO:0010256 endomembrane system organization; GO:0016043 cellular component organization; GO:0016050 vesicle organization; GO:0033036 macromolecule localization; GO:0051179 localization; GO:0065007 biological regulation; GO:0065009 regulation of molecular function; GO:…	GO:0005622 intracellular; GO:0005623 cell; GO:0005737 cytoplasm; GO:0005829 cytosol; GO:0031410 cytoplasmic vesicle; GO:0031982 vesicle; GO:0043226 organelle; GO:0043227 membrane-bounded organelle; GO:0043229 intracellular organelle; GO:0097708 intracellular vesicle;	GO:0005085 guanyl-nucleotide exchange factor activity; GO:0005088 Ras guanyl-nucleotide exchange factor activity; GO:0005488 binding; GO:0005515 protein binding; GO:0017016 Ras GTPase binding; GO:0017112 Rab guanyl-nucleotide exchange factor activity; GO:0017137 Rab GTPase binding; GO:0019899 enzyme binding; GO:0031267 small GTPase binding; GO:0042802 identical protein binding; GO:0051020 GTPase …			S	KOG0231	Junctional membrane complex protein Junctophilin and related MORN repeat proteins
Q9UJJ9	N-acetylglucosamine-1-phosphotransferase subunit gamma OS=Homo sapiens OX=9606 GN=GNPTG PE=1 SV=1	GNPTG	0.714	0.0841205	Down	34	19	3	6	3	1.127	1.253	0.757	0.948	extracellular	K10087	GNPTG; N-acetylglucosamine-1-phosphate transferase, gamma subunit	hsa04142 Lysosome	GO:0005975 carbohydrate metabolic process; GO:0006491 N-glycan processing; GO:0006605 protein targeting; GO:0006622 protein targeting to lysosome; GO:0006623 protein targeting to vacuole; GO:0006793 phosphorus metabolic process; GO:0006796 phosphate-containing compound metabolic process; GO:0006807 nitrogen compound metabolic process; GO:0006810 transport; GO:0006886 intracellular protein transpo…	GO:0000139 Golgi membrane; GO:0005576 extracellular region; GO:0005622 intracellular; GO:0005623 cell; GO:0005737 cytoplasm; GO:0005794 Golgi apparatus; GO:0012505 endomembrane system; GO:0016020 membrane; GO:0031090 organelle membrane; GO:0031984 organelle subcompartment; GO:0043226 organelle; GO:0043227 membrane-bounded organelle; GO:0043229 intracellular organelle; GO:0043231 intracellular mem…	GO:0005488 binding; GO:0005515 protein binding; GO:0042802 identical protein binding; GO:0042803 protein homodimerization activity; GO:0046983 protein dimerization activity;			T	KOG2397	Protein kinase C substrate, 80 KD protein, heavy chain
P17707	S-adenosylmethionine decarboxylase proenzyme OS=Homo sapiens OX=9606 GN=AMD1 PE=1 SV=2	AMD1	1.902	0.00966602	Up	38.3	6	2	2	2	0.684	0.709	1.31	1.339	cytoplasm	K01611	speD; S-adenosylmethionine decarboxylase [EC:4.1.1.50]	hsa00270 Cysteine and methionine metabolism; hsa00330 Arginine and proline metabolism; hsa01100 Metabolic pathways	GO:0001701 in utero embryonic development; GO:0006576 cellular biogenic amine metabolic process; GO:0006595 polyamine metabolic process; GO:0006596 polyamine biosynthetic process; GO:0006597 spermine biosynthetic process; GO:0006732 coenzyme metabolic process; GO:0006790 sulfur compound metabolic process; GO:0006807 nitrogen compound metabolic process; GO:0007275 multicellular organism developmen…	GO:0005622 intracellular; GO:0005623 cell; GO:0005737 cytoplasm; GO:0005829 cytosol;	GO:0003824 catalytic activity; GO:0004014 adenosylmethionine decarboxylase activity; GO:0005488 binding; GO:0016829 lyase activity; GO:0016830 carbon-carbon lyase activity; GO:0016831 carboxy-lyase activity; GO:0019808 polyamine binding; GO:0019810 putrescine binding; GO:0043167 ion binding; GO:0043169 cation binding; GO:0070405 ammonium ion binding;			H	KOG0788	S-adenosylmethionine decarboxylase
P02794	Ferritin heavy chain OS=Homo sapiens OX=9606 GN=FTH1 PE=1 SV=2	FTH1	2.12	0.0743972	Up	21.2	52	7	13	7	0.637	0.667	1.279	1.488	cytoplasm	K00522	FTH1; ferritin heavy chain [EC:1.16.3.2]	hsa04216 Ferroptosis; hsa04978 Mineral absorption; hsa04217 Necroptosis	GO:0002376 immune system process; GO:0006873 cellular ion homeostasis; GO:0006875 cellular metal ion homeostasis; GO:0006879 cellular iron ion homeostasis; GO:0006880 intracellular sequestering of iron ion; GO:0006955 immune response; GO:0008285 negative regulation of cell population proliferation; GO:0009987 cellular process; GO:0019725 cellular homeostasis; GO:0030003 cellular cation homeostasi…	GO:0005622 intracellular; GO:0005623 cell; GO:0005737 cytoplasm;	GO:0005488 binding; GO:0005506 iron ion binding; GO:0043167 ion binding; GO:0043169 cation binding; GO:0046872 metal ion binding; GO:0046914 transition metal ion binding;	PF00210	Ferritin-like domain	P	KOG2332	Ferritin
P09601	Heme oxygenase 1 OS=Homo sapiens OX=9606 GN=HMOX1 PE=1 SV=1	HMOX1	0.651	0.0391027	Down	32.8	27	6	18	6	1.203	1.223	0.761	0.818	peroxisome	K00510	HMOX1; heme oxygenase 1 [EC:1.14.14.18]	hsa04216 Ferroptosis; hsa05200 Pathways in cancer [Cancer network viewer]; hsa00860 Porphyrin and chlorophyll metabolism; hsa05418 Fluid shear stress and atherosclerosis; hsa04066 HIF-1 signaling pathway; hsa05225 Hepatocellular carcinoma; hsa04978 Mineral absorption; hsa05206 MicroRNAs in cancer; hsa01100 Metabolic pathways	GO:0000302 response to reactive oxygen species; GO:0001525 angiogenesis; GO:0001568 blood vessel development; GO:0001666 response to hypoxia; GO:0001817 regulation of cytokine production; GO:0001819 positive regulation of cytokine production; GO:0001935 endothelial cell proliferation; GO:0001936 regulation of endothelial cell proliferation; GO:0001938 positive regulation of endothelial cell proli…	GO:0005576 extracellular region; GO:0005615 extracellular space; GO:0005622 intracellular; GO:0005623 cell; GO:0005634 nucleus; GO:0005737 cytoplasm; GO:0005783 endoplasmic reticulum; GO:0005789 endoplasmic reticulum membrane; GO:0012505 endomembrane system; GO:0016020 membrane; GO:0031984 organelle subcompartment; GO:0042175 nuclear outer membrane-endoplasmic reticulum membrane network; GO:00432…	GO:0003824 catalytic activity; GO:0004392 heme oxygenase (decyclizing) activity; GO:0005488 binding; GO:0005515 protein binding; GO:0016491 oxidoreductase activity; GO:0016705 oxidoreductase activity, acting on paired donors, with incorporation or reduction of molecular oxygen; GO:0019899 enzyme binding; GO:0020037 heme binding; GO:0042802 identical protein binding; GO:0042803 protein homodimeriz…	PF01126	Heme oxygenase	P	KOG4480	Heme oxygenase
P17174	Aspartate aminotransferase, cytoplasmic OS=Homo sapiens OX=9606 GN=GOT1 PE=1 SV=3	GOT1	1.304	0.0157316	Up	46.2	33	10	22	10	0.906	0.839	1.168	1.106	cytoplasm	K14454	GOT1; aspartate aminotransferase, cytoplasmic [EC:2.6.1.1]	hsa00270 Cysteine and methionine metabolism; hsa00250 Alanine, aspartate and glutamate metabolism; hsa00400 Phenylalanine, tyrosine and tryptophan biosynthesis; hsa00350 Tyrosine metabolism; hsa01210 2-Oxocarboxylic acid metabolism; hsa00360 Phenylalanine metabolism; hsa01200 Carbon metabolism; hsa00220 Arginine biosynthesis; hsa01230 Biosynthesis of amino acids; hsa01100 Metabolic pathways; hsa0…	GO:0003254 regulation of membrane depolarization; GO:0005975 carbohydrate metabolic process; GO:0005996 monosaccharide metabolic process; GO:0006006 glucose metabolic process; GO:0006066 alcohol metabolic process; GO:0006071 glycerol metabolic process; GO:0006082 organic acid metabolic process; GO:0006094 gluconeogenesis; GO:0006103 2-oxoglutarate metabolic process; GO:0006106 fumarate metabolic …	GO:0000323 lytic vacuole; GO:0005622 intracellular; GO:0005623 cell; GO:0005634 nucleus; GO:0005654 nucleoplasm; GO:0005737 cytoplasm; GO:0005764 lysosome; GO:0005773 vacuole; GO:0005829 cytosol; GO:0030424 axon; GO:0031974 membrane-enclosed lumen; GO:0031981 nuclear lumen; GO:0042995 cell projection; GO:0043005 neuron projection; GO:0043226 organelle; GO:0043227 membrane-bounded organelle; GO:00…	GO:0003824 catalytic activity; GO:0004069 L-aspartate:2-oxoglutarate aminotransferase activity; GO:0004609 phosphatidylserine decarboxylase activity; GO:0005488 binding; GO:0008483 transaminase activity; GO:0016740 transferase activity; GO:0016769 transferase activity, transferring nitrogenous groups; GO:0016829 lyase activity; GO:0016830 carbon-carbon lyase activity; GO:0016831 carboxy-lyase act…	PF00155	Aminotransferase class I and II	E	KOG1412	Aspartate aminotransferase/Glutamic oxaloacetic transaminase AAT2/GOT1
Q5VST6	Alpha/beta hydrolase domain-containing protein 17B OS=Homo sapiens OX=9606 GN=ABHD17B PE=1 SV=1	ABHD17B	0.754	0.0271784	Down	32.2	6	1	1	1	1.13	1.143	0.836	0.879	extracellular	K01076								S	KOG1552	Predicted alpha/beta hydrolase
Q9UBQ6	Exostosin-like 2 OS=Homo sapiens OX=9606 GN=EXTL2 PE=1 SV=1	EXTL2	0.709	0.0219413	Down	37.4	5	2	3	2	1.198	1.134	0.836	0.816	extracellular	K02369	EXTL2; alpha-1,4-N-acetylglucosaminyltransferase EXTL2 [EC:2.4.1.223]	hsa00534 Glycosaminoglycan biosynthesis - heparan sulfate / heparin; hsa01100 Metabolic pathways	GO:0006040 amino sugar metabolic process; GO:0006044 N-acetylglucosamine metabolic process; GO:0006139 nucleobase-containing compound metabolic process; GO:0006725 cellular aromatic compound metabolic process; GO:0006793 phosphorus metabolic process; GO:0006807 nitrogen compound metabolic process; GO:0006950 response to stress; GO:0006986 response to unfolded protein; GO:0007154 cell communicatio…	GO:0005576 extracellular region; GO:0005622 intracellular; GO:0005623 cell; GO:0005737 cytoplasm; GO:0005783 endoplasmic reticulum; GO:0005789 endoplasmic reticulum membrane; GO:0012505 endomembrane system; GO:0016020 membrane; GO:0031984 organelle subcompartment; GO:0042175 nuclear outer membrane-endoplasmic reticulum membrane network; GO:0043226 organelle; GO:0043227 membrane-bounded organelle;…	GO:0001888 glucuronyl-galactosyl-proteoglycan 4-alpha-N-acetylglucosaminyltransferase activity; GO:0003824 catalytic activity; GO:0005488 binding; GO:0005539 glycosaminoglycan binding; GO:0008194 UDP-glycosyltransferase activity; GO:0008375 acetylglucosaminyltransferase activity; GO:0008376 acetylgalactosaminyltransferase activity; GO:0016740 transferase activity; GO:0016757 transferase activity,…	PF09258	Glycosyl transferase family 64 domain	GMW	KOG1022	Acetylglucosaminyltransferase EXT2/exostosin 2
P29317	Ephrin type-A receptor 2 OS=Homo sapiens OX=9606 GN=EPHA2 PE=1 SV=2	EPHA2	1.725	0.0180363	Up	108.2	12	7	10	7	0.735	0.772	1.252	1.349	plasma membrane	K05103	EPHA2; Eph receptor A2 [EC:2.7.10.1]	hsa04014 Ras signaling pathway; hsa04360 Axon guidance; hsa04015 Rap1 signaling pathway; hsa04151 PI3K-Akt signaling pathway; hsa04010 MAPK signaling pathway	GO:0000902 cell morphogenesis; GO:0000904 cell morphogenesis involved in differentiation; GO:0001501 skeletal system development; GO:0001503 ossification; GO:0001525 angiogenesis; GO:0001568 blood vessel development; GO:0001570 vasculogenesis; GO:0001649 osteoblast differentiation; GO:0001654 eye development; GO:0001704 formation of primary germ layer; GO:0001707 mesoderm formation; GO:0001763 mo…	GO:0005623 cell; GO:0005886 plasma membrane; GO:0005887 integral component of plasma membrane; GO:0005912 adherens junction; GO:0005925 focal adhesion; GO:0009986 cell surface; GO:0016020 membrane; GO:0016021 integral component of membrane; GO:0030027 lamellipodium; GO:0030054 cell junction; GO:0030055 cell-substrate junction; GO:0031224 intrinsic component of membrane; GO:0031226 intrinsic compo…	GO:0003824 catalytic activity; GO:0004672 protein kinase activity; GO:0004713 protein tyrosine kinase activity; GO:0004714 transmembrane receptor protein tyrosine kinase activity; GO:0004888 transmembrane signaling receptor activity; GO:0016301 kinase activity; GO:0016740 transferase activity; GO:0016772 transferase activity, transferring phosphorus-containing groups; GO:0016773 phosphotransferas…	PF01404; PF00041; PF07714; PF00536	Ephrin receptor ligand binding domain; Fibronectin type III domain; Protein tyrosine kinase; SAM domain (Sterile alpha motif)	T	KOG0196	Tyrosine kinase, EPH (ephrin) receptor family
Q9BQE5	Apolipoprotein L2 OS=Homo sapiens OX=9606 GN=APOL2 PE=1 SV=1	APOL2	0.742	0.038119	Down	37.1	7	2	3	2	1.166	1.123	0.842	0.856	plasma membrane	K14480			GO:0000003 reproduction; GO:0001906 cell killing; GO:0002376 immune system process; GO:0002526 acute inflammatory response; GO:0006066 alcohol metabolic process; GO:0006464 cellular protein modification process; GO:0006629 lipid metabolic process; GO:0006807 nitrogen compound metabolic process; GO:0006810 transport; GO:0006811 ion transport; GO:0006820 anion transport; GO:0006821 chloride transpo…	GO:0005576 extracellular region; GO:0005615 extracellular space; GO:0005622 intracellular; GO:0005623 cell; GO:0005737 cytoplasm; GO:0005783 endoplasmic reticulum; GO:0005788 endoplasmic reticulum lumen; GO:0005789 endoplasmic reticulum membrane; GO:0012505 endomembrane system; GO:0016020 membrane; GO:0031224 intrinsic component of membrane; GO:0031974 membrane-enclosed lumen; GO:0031984 organell…	GO:0005102 signaling receptor binding; GO:0005215 transporter activity; GO:0005216 ion channel activity; GO:0005253 anion channel activity; GO:0005254 chloride channel activity; GO:0005319 lipid transporter activity; GO:0005488 binding; GO:0005515 protein binding; GO:0008035 high-density lipoprotein particle binding; GO:0008289 lipid binding; GO:0008509 anion transmembrane transporter activity; G…
P15924	Desmoplakin OS=Homo sapiens OX=9606 GN=DSP PE=1 SV=3	DSP	0.746	0.0749315	Down	331.6	39	100	281	100	1.141	1.149	0.896	0.811	nucleus	K10381	DSP; desmoplakin	hsa05412 Arrhythmogenic right ventricular cardiomyopathy	GO:0001775 cell activation; GO:0002027 regulation of heart rate; GO:0002252 immune effector process; GO:0002263 cell activation involved in immune response; GO:0002274 myeloid leukocyte activation; GO:0002275 myeloid cell activation involved in immune response; GO:0002283 neutrophil activation involved in immune response; GO:0002366 leukocyte activation involved in immune response; GO:0002376 imm…	GO:0001533 cornified envelope; GO:0005622 intracellular; GO:0005623 cell; GO:0005737 cytoplasm; GO:0005886 plasma membrane; GO:0005911 cell-cell junction; GO:0005912 adherens junction; GO:0005916 fascia adherens; GO:0012505 endomembrane system; GO:0012506 vesicle membrane; GO:0014704 intercalated disc; GO:0016020 membrane; GO:0016323 basolateral plasma membrane; GO:0030054 cell junction; GO:00300…	GO:0005080 protein kinase C binding; GO:0005198 structural molecule activity; GO:0005200 structural constituent of cytoskeleton; GO:0005488 binding; GO:0005515 protein binding; GO:0019899 enzyme binding; GO:0019900 kinase binding; GO:0019901 protein kinase binding; GO:0030674 protein-macromolecule adaptor activity; GO:0060090 molecular adaptor activity; GO:0086080 protein binding involved in hete…			Z	KOG0516	Dystonin, GAS (Growth-arrest-specific protein), and related proteins
Q99988	Growth/differentiation factor 15 OS=Homo sapiens OX=9606 GN=GDF15 PE=1 SV=3	GDF15	1.707	0.0894757	Up	34.1	16	3	3	3	0.748	0.745	1.196	1.352	extracellular	K05504	GDF15; growth differentiation factor 15	hsa04060 Cytokine-cytokine receptor interaction	GO:0000187 activation of MAPK activity; GO:0001932 regulation of protein phosphorylation; GO:0001934 positive regulation of protein phosphorylation; GO:0002021 response to dietary excess; GO:0002023 reduction of food intake in response to dietary excess; GO:0006355 regulation of transcription, DNA-templated; GO:0006357 regulation of transcription by RNA polymerase II; GO:0007154 cell communicatio…	GO:0005576 extracellular region; GO:0005615 extracellular space; GO:0005622 intracellular; GO:0005623 cell; GO:0005634 nucleus; GO:0005737 cytoplasm; GO:0005794 Golgi apparatus; GO:0012505 endomembrane system; GO:0043226 organelle; GO:0043227 membrane-bounded organelle; GO:0043229 intracellular organelle; GO:0043231 intracellular membrane-bounded organelle;	GO:0005102 signaling receptor binding; GO:0005125 cytokine activity; GO:0005126 cytokine receptor binding; GO:0005160 transforming growth factor beta receptor binding; GO:0005488 binding; GO:0005515 protein binding; GO:0030545 receptor regulator activity; GO:0042802 identical protein binding; GO:0042803 protein homodimerization activity; GO:0046983 protein dimerization activity; GO:0048018 recept…	PF00019	Transforming growth factor beta like domain	T	KOG3900	Transforming growth factor beta, bone morphogenetic protein and related proteins
Q8N302	Angiogenic factor with G patch and FHA domains 1 OS=Homo sapiens OX=9606 GN=AGGF1 PE=1 SV=2	AGGF1	0.724	0.00293203	Down	80.9	3	2	2	2	1.134	1.178	0.822	0.85	cytoplasm				GO:0001568 blood vessel development; GO:0001570 vasculogenesis; GO:0001936 regulation of endothelial cell proliferation; GO:0001938 positive regulation of endothelial cell proliferation; GO:0001944 vasculature development; GO:0007155 cell adhesion; GO:0007275 multicellular organism development; GO:0008284 positive regulation of cell population proliferation; GO:0009653 anatomical structure morpho…	GO:0005576 extracellular region; GO:0005622 intracellular; GO:0005623 cell; GO:0005737 cytoplasm; GO:0048471 perinuclear region of cytoplasm;				S	KOG0154	RNA-binding protein RBM5 and related proteins, contain G-patch and RRM domains
Q14117	Dihydropyrimidinase OS=Homo sapiens OX=9606 GN=DPYS PE=1 SV=1	DPYS	0.736	0.0163437	Down	56.6	2	1	1	1	1.175	1.121	0.874	0.815	cytoplasm	K01464	DPYS; dihydropyrimidinase [EC:3.5.2.2]	hsa00770 Pantothenate and CoA biosynthesis; hsa00983 Drug metabolism - other enzymes; hsa00240 Pyrimidine metabolism; hsa00410 beta-Alanine metabolism; hsa01100 Metabolic pathways	GO:0001505 regulation of neurotransmitter levels; GO:0006082 organic acid metabolic process; GO:0006139 nucleobase-containing compound metabolic process; GO:0006206 pyrimidine nucleobase metabolic process; GO:0006208 pyrimidine nucleobase catabolic process; GO:0006210 thymine catabolic process; GO:0006212 uracil catabolic process; GO:0006213 pyrimidine nucleoside metabolic process; GO:0006520 cel…	GO:0005622 intracellular; GO:0005623 cell; GO:0005737 cytoplasm; GO:0005829 cytosol;	GO:0002054 nucleobase binding; GO:0002058 uracil binding; GO:0002059 thymine binding; GO:0002061 pyrimidine nucleobase binding; GO:0003824 catalytic activity; GO:0004157 dihydropyrimidinase activity; GO:0005488 binding; GO:0005515 protein binding; GO:0008144 drug binding; GO:0008270 zinc ion binding; GO:0016597 amino acid binding; GO:0016787 hydrolase activity; GO:0016810 hydrolase activity, acti…	PF01979	Amidohydrolase family	F	KOG2584	Dihydroorotase and related enzymes
Q15582	Transforming growth factor-beta-induced protein ig-h3 OS=Homo sapiens OX=9606 GN=TGFBI PE=1 SV=1	TGFBI	0.661	0.0299531	Down	74.6	9	5	11	5	1.231	1.168	0.796	0.788	extracellular	K19519			GO:0001525 angiogenesis; GO:0001568 blood vessel development; GO:0001944 vasculature development; GO:0003008 system process; GO:0006807 nitrogen compound metabolic process; GO:0007155 cell adhesion; GO:0007162 negative regulation of cell adhesion; GO:0007275 multicellular organism development; GO:0007600 sensory perception; GO:0007601 visual perception; GO:0008152 metabolic process; GO:0008283 ce…	GO:0005576 extracellular region; GO:0005604 basement membrane; GO:0005615 extracellular space; GO:0005622 intracellular; GO:0005623 cell; GO:0005737 cytoplasm; GO:0005794 Golgi apparatus; GO:0005802 trans-Golgi network; GO:0005886 plasma membrane; GO:0012505 endomembrane system; GO:0016020 membrane; GO:0031012 extracellular matrix; GO:0031984 organelle subcompartment; GO:0043226 organelle; GO:004…	GO:0005102 signaling receptor binding; GO:0005178 integrin binding; GO:0005488 binding; GO:0005515 protein binding; GO:0005518 collagen binding; GO:0044877 protein-containing complex binding; GO:0050839 cell adhesion molecule binding; GO:0050840 extracellular matrix binding;	PF02469	Fasciclin domain	MW	KOG1437	Fasciclin and related adhesion glycoproteins
Q9BRK5	45 kDa calcium-binding protein OS=Homo sapiens OX=9606 GN=SDF4 PE=1 SV=1	SDF4	0.768	0.0358844	Down	41.8	22	6	12	6	1.161	1.058	0.915	0.792	extracellular	K19934			GO:0006810 transport; GO:0006887 exocytosis; GO:0007275 multicellular organism development; GO:0007399 nervous system development; GO:0007417 central nervous system development; GO:0007420 brain development; GO:0009314 response to radiation; GO:0009411 response to UV; GO:0009416 response to light stimulus; GO:0009628 response to abiotic stimulus; GO:0009636 response to toxic substance; GO:0009650…	GO:0005622 intracellular; GO:0005623 cell; GO:0005737 cytoplasm; GO:0005768 endosome; GO:0005770 late endosome; GO:0005794 Golgi apparatus; GO:0005796 Golgi lumen; GO:0012505 endomembrane system; GO:0031410 cytoplasmic vesicle; GO:0031974 membrane-enclosed lumen; GO:0031982 vesicle; GO:0032059 bleb; GO:0042995 cell projection; GO:0043226 organelle; GO:0043227 membrane-bounded organelle; GO:004322…	GO:0005488 binding; GO:0005509 calcium ion binding; GO:0005515 protein binding; GO:0042802 identical protein binding; GO:0043167 ion binding; GO:0043169 cation binding; GO:0046872 metal ion binding;	PF13499; PF13202	EF-hand domain pair; EF hand	T	KOG4251	Calcium binding protein
Q9Y576	Ankyrin repeat and SOCS box protein 1 OS=Homo sapiens OX=9606 GN=ASB1 PE=1 SV=1	ASB1	1.454	0.00924323	Up	37	12	3	6	3	0.782	0.868	1.144	1.253	cytoplasm	K10323			GO:0000003 reproduction; GO:0001817 regulation of cytokine production; GO:0001818 negative regulation of cytokine production; GO:0003006 developmental process involved in reproduction; GO:0006464 cellular protein modification process; GO:0006807 nitrogen compound metabolic process; GO:0007275 multicellular organism development; GO:0007548 sex differentiation; GO:0008152 metabolic process; GO:0009…	GO:0000151 ubiquitin ligase complex; GO:0005622 intracellular; GO:0005623 cell; GO:0005737 cytoplasm; GO:0005829 cytosol; GO:0032991 protein-containing complex; GO:1902494 catalytic complex; GO:1990234 transferase complex;		PF07525	SOCS box	S	KOG0504	FOG: Ankyrin repeat
Q96GD4	Aurora kinase B OS=Homo sapiens OX=9606 GN=AURKB PE=1 SV=3	AURKB	0.628	0.0935297	Down	39.3	6	2	4	2	1.199	1.244	0.703	0.832	cytoplasm	K11479			GO:0000022 mitotic spindle elongation; GO:0000070 mitotic sister chromatid segregation; GO:0000075 cell cycle checkpoint; GO:0000122 negative regulation of transcription by RNA polymerase II; GO:0000226 microtubule cytoskeleton organization; GO:0000278 mitotic cell cycle; GO:0000280 nuclear division; GO:0000819 sister chromatid segregation; GO:0000910 cytokinesis; GO:0002902 regulation of B cell …	GO:0000228 nuclear chromosome; GO:0000775 chromosome, centromeric region; GO:0000776 kinetochore; GO:0000779 condensed chromosome, centromeric region; GO:0000780 condensed nuclear chromosome, centromeric region; GO:0000793 condensed chromosome; GO:0000794 condensed nuclear chromosome; GO:0000922 spindle pole; GO:0001674 female germ cell nucleus; GO:0005622 intracellular; GO:0005623 cell; GO:00056…	GO:0003824 catalytic activity; GO:0004672 protein kinase activity; GO:0004674 protein serine/threonine kinase activity; GO:0004712 protein serine/threonine/tyrosine kinase activity; GO:0005488 binding; GO:0005515 protein binding; GO:0016301 kinase activity; GO:0016740 transferase activity; GO:0016772 transferase activity, transferring phosphorus-containing groups; GO:0016773 phosphotransferase ac…	PF00069	Protein kinase domain	D	KOG0580	Serine/threonine protein kinase
O76031	ATP-dependent Clp protease ATP-binding subunit clpX-like, mitochondrial OS=Homo sapiens OX=9606 GN=CLPX PE=1 SV=2	CLPX	0.666	0.0625946	Down	69.2	22	12	23	12	1.252	1.153	0.798	0.803	mitochondria	K03544			GO:0006139 nucleobase-containing compound metabolic process; GO:0006163 purine nucleotide metabolic process; GO:0006508 proteolysis; GO:0006725 cellular aromatic compound metabolic process; GO:0006753 nucleoside phosphate metabolic process; GO:0006793 phosphorus metabolic process; GO:0006796 phosphate-containing compound metabolic process; GO:0006807 nitrogen compound metabolic process; GO:000815…	GO:0005622 intracellular; GO:0005623 cell; GO:0005634 nucleus; GO:0005654 nucleoplasm; GO:0005737 cytoplasm; GO:0005739 mitochondrion; GO:0005740 mitochondrial envelope; GO:0005743 mitochondrial inner membrane; GO:0005759 mitochondrial matrix; GO:0005829 cytosol; GO:0009295 nucleoid; GO:0009368 endopeptidase Clp complex; GO:0009841 mitochondrial endopeptidase Clp complex; GO:0016020 membrane; GO:…	GO:0000166 nucleotide binding; GO:0003824 catalytic activity; GO:0004176 ATP-dependent peptidase activity; GO:0005488 binding; GO:0005524 ATP binding; GO:0008047 enzyme activator activity; GO:0008144 drug binding; GO:0008233 peptidase activity; GO:0016462 pyrophosphatase activity; GO:0016504 peptidase activator activity; GO:0016787 hydrolase activity; GO:0016817 hydrolase activity, acting on acid…	PF07724; PF10431	AAA domain (Cdc48 subfamily); C-terminal, D2-small domain, of ClpB protein	O	KOG0745	Putative ATP-dependent Clp-type protease (AAA+ ATPase superfamily)
A6NDU8	UPF0600 protein C5orf51 OS=Homo sapiens OX=9606 GN=C5orf51 PE=1 SV=1	C5orf51	1.304	0.0146354	Up	33.6	14	3	4	3	0.833	0.912	1.098	1.177	extracellular					GO:0005622 intracellular; GO:0005623 cell; GO:0005634 nucleus; GO:0005654 nucleoplasm; GO:0005737 cytoplasm; GO:0005829 cytosol; GO:0031974 membrane-enclosed lumen; GO:0031981 nuclear lumen; GO:0043226 organelle; GO:0043227 membrane-bounded organelle; GO:0043229 intracellular organelle; GO:0043231 intracellular membrane-bounded organelle; GO:0043233 organelle lumen; GO:0070013 intracellular organ…
Q8WU67	Phospholipase ABHD3 OS=Homo sapiens OX=9606 GN=ABHD3 PE=2 SV=2	ABHD3	0.731	0.0270848	Down	46	3	1	2	1	1.143	1.159	0.82	0.863	mitochondria	K13696			GO:0006629 lipid metabolic process; GO:0006644 phospholipid metabolic process; GO:0006650 glycerophospholipid metabolic process; GO:0006656 phosphatidylcholine biosynthetic process; GO:0006793 phosphorus metabolic process; GO:0006796 phosphate-containing compound metabolic process; GO:0006807 nitrogen compound metabolic process; GO:0008152 metabolic process; GO:0008610 lipid biosynthetic process;…	GO:0005623 cell; GO:0005886 plasma membrane; GO:0016020 membrane; GO:0071944 cell periphery;	GO:0003824 catalytic activity; GO:0004620 phospholipase activity; GO:0004623 phospholipase A2 activity; GO:0008970 phospholipase A1 activity; GO:0016298 lipase activity; GO:0016787 hydrolase activity; GO:0016788 hydrolase activity, acting on ester bonds; GO:0052689 carboxylic ester hydrolase activity;	PF00561	alpha/beta hydrolase fold	S	KOG1838	Alpha/beta hydrolase
Q6IBW4	Condensin-2 complex subunit H2 OS=Homo sapiens OX=9606 GN=NCAPH2 PE=1 SV=1	NCAPH2	0.744	0.0380165	Down	68.2	3	2	3	2	1.144	1.141	0.874	0.826	nucleus	K11490			GO:0000003 reproduction; GO:0000070 mitotic sister chromatid segregation; GO:0000278 mitotic cell cycle; GO:0000280 nuclear division; GO:0000819 sister chromatid segregation; GO:0001775 cell activation; GO:0002376 immune system process; GO:0002520 immune system development; GO:0002521 leukocyte differentiation; GO:0006323 DNA packaging; GO:0006996 organelle organization; GO:0007049 cell cycle; GO…	GO:0000793 condensed chromosome; GO:0000796 condensin complex; GO:0005576 extracellular region; GO:0005622 intracellular; GO:0005623 cell; GO:0005634 nucleus; GO:0005654 nucleoplasm; GO:0005694 chromosome; GO:0030054 cell junction; GO:0031974 membrane-enclosed lumen; GO:0031981 nuclear lumen; GO:0032991 protein-containing complex; GO:0043226 organelle; GO:0043227 membrane-bounded organelle; GO:00…				S	KOG2359	Uncharacterized conserved protein
Q5TAQ9	DDB1- and CUL4-associated factor 8 OS=Homo sapiens OX=9606 GN=DCAF8 PE=1 SV=1	DCAF8	0.651	0.0260685	Down	66.8	12	5	6	5	1.207	1.204	0.8	0.769	nucleus	K11804			GO:0006464 cellular protein modification process; GO:0006807 nitrogen compound metabolic process; GO:0008152 metabolic process; GO:0009987 cellular process; GO:0019538 protein metabolic process; GO:0036211 protein modification process; GO:0043170 macromolecule metabolic process; GO:0043412 macromolecule modification; GO:0043687 post-translational protein modification; GO:0044237 cellular metaboli…	GO:0000151 ubiquitin ligase complex; GO:0005622 intracellular; GO:0005623 cell; GO:0005634 nucleus; GO:0005654 nucleoplasm; GO:0005737 cytoplasm; GO:0005739 mitochondrion; GO:0005829 cytosol; GO:0031461 cullin-RING ubiquitin ligase complex; GO:0031974 membrane-enclosed lumen; GO:0031981 nuclear lumen; GO:0032991 protein-containing complex; GO:0043226 organelle; GO:0043227 membrane-bounded organel…				S	KOG1334	WD40 repeat protein
Q92485	Acid sphingomyelinase-like phosphodiesterase 3b OS=Homo sapiens OX=9606 GN=SMPDL3B PE=1 SV=2	SMPDL3B	0.753	0.0206592	Down	50.8	13	4	8	4	1.134	1.138	0.866	0.844	peroxisome	K01128			GO:0002682 regulation of immune system process; GO:0002683 negative regulation of immune system process; GO:0006629 lipid metabolic process; GO:0006643 membrane lipid metabolic process; GO:0008152 metabolic process; GO:0009056 catabolic process; GO:0009966 regulation of signal transduction; GO:0009968 negative regulation of signal transduction; GO:0009987 cellular process; GO:0010646 regulation o…	GO:0005623 cell; GO:0005886 plasma membrane; GO:0016020 membrane; GO:0071944 cell periphery;	GO:0003824 catalytic activity; GO:0008081 phosphoric diester hydrolase activity; GO:0016787 hydrolase activity; GO:0016788 hydrolase activity, acting on ester bonds; GO:0042578 phosphoric ester hydrolase activity;	PF00149	Calcineurin-like phosphoesterase	I	KOG3770	Acid sphingomyelinase and PHM5 phosphate metabolism protein
P14635	G2/mitotic-specific cyclin-B1 OS=Homo sapiens OX=9606 GN=CCNB1 PE=1 SV=1	CCNB1	0.579	0	Down	48.3	3	2	2	2	1.246	1.268	0.722	0.734	mitochondria	K05868	CCNB1; G2/mitotic-specific cyclin-B1	hsa04110 Cell cycle; hsa04115 p53 signaling pathway; hsa04218 Cellular senescence; hsa05170 Human immunodeficiency virus 1 infection; hsa04914 Progesterone-mediated oocyte maturation; hsa04068 FoxO signaling pathway; hsa04114 Oocyte meiosis	GO:0000003 reproduction; GO:0000070 mitotic sister chromatid segregation; GO:0000075 cell cycle checkpoint; GO:0000077 DNA damage checkpoint; GO:0000079 regulation of cyclin-dependent protein serine/threonine kinase activity; GO:0000086 G2/M transition of mitotic cell cycle; GO:0000226 microtubule cytoskeleton organization; GO:0000278 mitotic cell cycle; GO:0000280 nuclear division; GO:0000819 si…	GO:0000228 nuclear chromosome; GO:0000307 cyclin-dependent protein kinase holoenzyme complex; GO:0000775 chromosome, centromeric region; GO:0000776 kinetochore; GO:0000777 condensed chromosome kinetochore; GO:0000778 condensed nuclear chromosome kinetochore; GO:0000779 condensed chromosome, centromeric region; GO:0000780 condensed nuclear chromosome, centromeric region; GO:0000793 condensed chrom…	GO:0003824 catalytic activity; GO:0004672 protein kinase activity; GO:0004674 protein serine/threonine kinase activity; GO:0004693 cyclin-dependent protein serine/threonine kinase activity; GO:0005102 signaling receptor binding; GO:0005113 patched binding; GO:0005488 binding; GO:0005515 protein binding; GO:0008047 enzyme activator activity; GO:0016301 kinase activity; GO:0016538 cyclin-dependent …	PF00134; PF02984	Cyclin, N-terminal domain; Cyclin, C-terminal domain	D	KOG0653	Cyclin B and related kinase-activating proteins
Q6UB99	Ankyrin repeat domain-containing protein 11 OS=Homo sapiens OX=9606 GN=ANKRD11 PE=1 SV=3	ANKRD11	0.714	0.0822563	Down	297.7	1	2	2	2	1.236	1.094	0.83	0.826	nucleus	K21436			GO:0001501 skeletal system development; GO:0001701 in utero embryonic development; GO:0001894 tissue homeostasis; GO:0007275 multicellular organism development; GO:0009653 anatomical structure morphogenesis; GO:0009790 embryo development; GO:0009792 embryo development ending in birth or egg hatching; GO:0009887 animal organ morphogenesis; GO:0010171 body morphogenesis; GO:0032501 multicellular or…	GO:0005622 intracellular; GO:0005623 cell; GO:0005634 nucleus; GO:0005654 nucleoplasm; GO:0005737 cytoplasm; GO:0005829 cytosol; GO:0005886 plasma membrane; GO:0016020 membrane; GO:0031974 membrane-enclosed lumen; GO:0031981 nuclear lumen; GO:0043226 organelle; GO:0043227 membrane-bounded organelle; GO:0043229 intracellular organelle; GO:0043231 intracellular membrane-bounded organelle; GO:004323…
P53004	Biliverdin reductase A OS=Homo sapiens OX=9606 GN=BLVRA PE=1 SV=2	BLVRA	1.301	0.0472672	Up	33.4	25	7	23	7	0.882	0.88	1.186	1.107	cytoplasm	K00214	BLVRA; biliverdin reductase [EC:1.3.1.24]	hsa00860 Porphyrin and chlorophyll metabolism; hsa01100 Metabolic pathways	GO:0006725 cellular aromatic compound metabolic process; GO:0006778 porphyrin-containing compound metabolic process; GO:0006787 porphyrin-containing compound catabolic process; GO:0006807 nitrogen compound metabolic process; GO:0008152 metabolic process; GO:0009056 catabolic process; GO:0009987 cellular process; GO:0019439 aromatic compound catabolic process; GO:0033013 tetrapyrrole metabolic pro…	GO:0005622 intracellular; GO:0005623 cell; GO:0005737 cytoplasm; GO:0005829 cytosol;	GO:0000166 nucleotide binding; GO:0003824 catalytic activity; GO:0004074 biliverdin reductase activity; GO:0005488 binding; GO:0016491 oxidoreductase activity; GO:0016627 oxidoreductase activity, acting on the CH-CH group of donors; GO:0016628 oxidoreductase activity, acting on the CH-CH group of donors, NAD or NADP as acceptor; GO:0036094 small molecule binding; GO:0097159 organic cyclic compoun…	PF09166	Biliverdin reductase, catalytic
Q8N5R6	Coiled-coil domain-containing protein 33 OS=Homo sapiens OX=9606 GN=CCDC33 PE=1 SV=3	CCDC33	0.717	0.00591721	Down	107.1	2	2	2	1	1.183	1.137	0.852	0.812	cytoplasm				GO:0000003 reproduction; GO:0007276 gamete generation; GO:0007283 spermatogenesis; GO:0019953 sexual reproduction; GO:0022414 reproductive process; GO:0032501 multicellular organismal process; GO:0032504 multicellular organism reproduction; GO:0044703 multi-organism reproductive process; GO:0048232 male gamete generation; GO:0048609 multicellular organismal reproductive process; GO:0051704 multi-…	GO:0005622 intracellular; GO:0005623 cell; GO:0005737 cytoplasm; GO:0005777 peroxisome; GO:0042579 microbody; GO:0043226 organelle; GO:0043227 membrane-bounded organelle; GO:0043229 intracellular organelle; GO:0043231 intracellular membrane-bounded organelle;		PF00168	C2 domain	W	KOG3544	Collagens (type IV and type XIII), and related proteins
P35556	Fibrillin-2 OS=Homo sapiens OX=9606 GN=FBN2 PE=1 SV=3	FBN2	0.571	0.0817321	Down	314.6	2	5	7	5	1.221	1.306	0.738	0.703	extracellular	K23342			GO:0001501 skeletal system development; GO:0001654 eye development; GO:0007275 multicellular organism development; GO:0007423 sensory organ development; GO:0008104 protein localization; GO:0009653 anatomical structure morphogenesis; GO:0009790 embryo development; GO:0009887 animal organ morphogenesis; GO:0009966 regulation of signal transduction; GO:0009968 negative regulation of signal transduct…	GO:0001527 microfibril; GO:0005576 extracellular region; GO:0031012 extracellular matrix; GO:0099080 supramolecular complex; GO:0099081 supramolecular polymer; GO:0099512 supramolecular fiber;	GO:0005198 structural molecule activity; GO:0005201 extracellular matrix structural constituent; GO:0005488 binding; GO:0005509 calcium ion binding; GO:0030023 extracellular matrix constituent conferring elasticity; GO:0043167 ion binding; GO:0043169 cation binding; GO:0046872 metal ion binding; GO:0097493 structural molecule activity conferring elasticity;	PF07645; PF12661; PF12662	Calcium-binding EGF domain; Human growth factor-like EGF; Complement Clr-like EGF-like	T	KOG1217	Fibrillins and related proteins containing Ca2+-binding EGF-like domains
Q6PIW4	Fidgetin-like protein 1 OS=Homo sapiens OX=9606 GN=FIGNL1 PE=1 SV=2	FIGNL1	0.748	0.0680638	Down	74	7	4	5	3	1.134	1.164	0.807	0.912	cytoplasm	K22766			GO:0000003 reproduction; GO:0000018 regulation of DNA recombination; GO:0000280 nuclear division; GO:0001503 ossification; GO:0001649 osteoblast differentiation; GO:0006139 nucleobase-containing compound metabolic process; GO:0006163 purine nucleotide metabolic process; GO:0006282 regulation of DNA repair; GO:0006725 cellular aromatic compound metabolic process; GO:0006753 nucleoside phosphate me…	GO:0000228 nuclear chromosome; GO:0005622 intracellular; GO:0005623 cell; GO:0005634 nucleus; GO:0005694 chromosome; GO:0005737 cytoplasm; GO:0031974 membrane-enclosed lumen; GO:0031981 nuclear lumen; GO:0043226 organelle; GO:0043227 membrane-bounded organelle; GO:0043228 non-membrane-bounded organelle; GO:0043229 intracellular organelle; GO:0043231 intracellular membrane-bounded organelle; GO:00…	GO:0000287 magnesium ion binding; GO:0003824 catalytic activity; GO:0005488 binding; GO:0016787 hydrolase activity; GO:0043167 ion binding; GO:0043169 cation binding; GO:0046872 metal ion binding;	PF00004; PF09336	ATPase family associated with various cellular activities (AAA); Vps4 C terminal oligomerisation domain	O	KOG0740	AAA+-type ATPase
Q99661	Kinesin-like protein KIF2C OS=Homo sapiens OX=9606 GN=KIF2C PE=1 SV=2	KIF2C	0.734	0.00482009	Down	81.3	12	8	9	8	1.114	1.204	0.814	0.886	nucleus	K10393			GO:0000070 mitotic sister chromatid segregation; GO:0000226 microtubule cytoskeleton organization; GO:0000278 mitotic cell cycle; GO:0000280 nuclear division; GO:0000819 sister chromatid segregation; GO:0002376 immune system process; GO:0002478 antigen processing and presentation of exogenous peptide antigen; GO:0002495 antigen processing and presentation of peptide antigen via MHC class II; GO:0…	GO:0000775 chromosome, centromeric region; GO:0000776 kinetochore; GO:0005622 intracellular; GO:0005623 cell; GO:0005694 chromosome; GO:0005737 cytoplasm; GO:0005829 cytosol; GO:0005856 cytoskeleton; GO:0005871 kinesin complex; GO:0005874 microtubule; GO:0005875 microtubule associated complex; GO:0015630 microtubule cytoskeleton; GO:0030496 midbody; GO:0032991 protein-containing complex; GO:00353…	GO:0003676 nucleic acid binding; GO:0003677 DNA binding; GO:0003690 double-stranded DNA binding; GO:0003774 motor activity; GO:0003777 microtubule motor activity; GO:0003824 catalytic activity; GO:0005488 binding; GO:0005515 protein binding; GO:0008017 microtubule binding; GO:0008092 cytoskeletal protein binding; GO:0015631 tubulin binding; GO:0016462 pyrophosphatase activity; GO:0016787 hydrolas…	PF00225	Kinesin motor domain	Z	KOG0246	Kinesin-like protein
P08581	Hepatocyte growth factor receptor OS=Homo sapiens OX=9606 GN=MET PE=1 SV=4	MET	0.702	0.040291	Down	155.4	7	8	16	8	1.108	1.227	0.8	0.837	extracellular,plasma membrane	K05099	MET; proto-oncogene tyrosine-protein kinase Met [EC:2.7.10.1]	hsa05120 Epithelial cell signaling in Helicobacter pylori infection; hsa04510 Focal adhesion; hsa04014 Ras signaling pathway; hsa05200 Pathways in cancer [Cancer network viewer]; hsa01521 EGFR tyrosine kinase inhibitor resistance; hsa04360 Axon guidance; hsa05211 Renal cell carcinoma; hsa05225 Hepatocellular carcinoma; hsa05205 Proteoglycans in cancer; hsa05226 Gastric cancer; hsa05206 MicroRNAs …	GO:0000003 reproduction; GO:0000122 negative regulation of transcription by RNA polymerase II; GO:0000165 MAPK cascade; GO:0000187 activation of MAPK activity; GO:0000902 cell morphogenesis; GO:0000904 cell morphogenesis involved in differentiation; GO:0001678 cellular glucose homeostasis; GO:0001763 morphogenesis of a branching structure; GO:0001764 neuron migration; GO:0001817 regulation of cyt…	GO:0005576 extracellular region; GO:0005615 extracellular space; GO:0005622 intracellular; GO:0005623 cell; GO:0005737 cytoplasm; GO:0005886 plasma membrane; GO:0005887 integral component of plasma membrane; GO:0005929 cilium; GO:0009925 basal plasma membrane; GO:0014069 postsynaptic density; GO:0016020 membrane; GO:0016021 integral component of membrane; GO:0016323 basolateral plasma membrane; G…	GO:0003824 catalytic activity; GO:0004672 protein kinase activity; GO:0004713 protein tyrosine kinase activity; GO:0004714 transmembrane receptor protein tyrosine kinase activity; GO:0004888 transmembrane signaling receptor activity; GO:0005008 hepatocyte growth factor-activated receptor activity; GO:0005085 guanyl-nucleotide exchange factor activity; GO:0005088 Ras guanyl-nucleotide exchange fac…	PF01833; PF07714	IPT/TIG domain; Protein tyrosine kinase	T	KOG3610	Plexins (functional semaphorin receptors)
Q9Y625	Glypican-6 OS=Homo sapiens OX=9606 GN=GPC6 PE=1 SV=1	GPC6	0.686	0.0381106	Down	62.7	19	7	25	5	1.158	1.184	0.774	0.835	extracellular	K08112			GO:0001523 retinoid metabolic process; GO:0006022 aminoglycan metabolic process; GO:0006023 aminoglycan biosynthetic process; GO:0006024 glycosaminoglycan biosynthetic process; GO:0006026 aminoglycan catabolic process; GO:0006027 glycosaminoglycan catabolic process; GO:0006629 lipid metabolic process; GO:0006720 isoprenoid metabolic process; GO:0006721 terpenoid metabolic process; GO:0006807 nitr…	GO:0000323 lytic vacuole; GO:0005622 intracellular; GO:0005623 cell; GO:0005737 cytoplasm; GO:0005764 lysosome; GO:0005773 vacuole; GO:0005775 vacuolar lumen; GO:0005794 Golgi apparatus; GO:0005796 Golgi lumen; GO:0005886 plasma membrane; GO:0005887 integral component of plasma membrane; GO:0012505 endomembrane system; GO:0016020 membrane; GO:0016021 integral component of membrane; GO:0031224 int…	GO:0015026 coreceptor activity; GO:0038023 signaling receptor activity; GO:0060089 molecular transducer activity; GO:0071936 coreceptor activity involved in Wnt signaling pathway; GO:1904929 coreceptor activity involved in Wnt signaling pathway, planar cell polarity pathway;			T	KOG3821	Heparin sulfate cell surface proteoglycan
Q92902	Hermansky-Pudlak syndrome 1 protein OS=Homo sapiens OX=9606 GN=HPS1 PE=1 SV=2	HPS1	1.585	0.0687031	Up	79.2	1	1	3	1	0.777	0.782	1.291	1.179	nucleus	K20193			GO:0001654 eye development; GO:0002682 regulation of immune system process; GO:0002684 positive regulation of immune system process; GO:0002694 regulation of leukocyte activation; GO:0002696 positive regulation of leukocyte activation; GO:0002790 peptide secretion; GO:0006810 transport; GO:0006950 response to stress; GO:0006996 organelle organization; GO:0007033 vacuole organization; GO:0007040 l…	GO:0000323 lytic vacuole; GO:0005622 intracellular; GO:0005623 cell; GO:0005737 cytoplasm; GO:0005764 lysosome; GO:0005773 vacuole; GO:0005829 cytosol; GO:0031082 BLOC complex; GO:0031085 BLOC-3 complex; GO:0031410 cytoplasmic vesicle; GO:0031982 vesicle; GO:0032991 protein-containing complex; GO:0043226 organelle; GO:0043227 membrane-bounded organelle; GO:0043229 intracellular organelle; GO:0043…	GO:0005488 binding; GO:0005515 protein binding; GO:0046983 protein dimerization activity;
Q9UBU8	Mortality factor 4-like protein 1 OS=Homo sapiens OX=9606 GN=MORF4L1 PE=1 SV=2	MORF4L1	0.608	0.0685609	Down	41.4	14	5	10	4	1.273	1.233	0.737	0.787	nucleus	K11339			GO:0000724 double-strand break repair via homologous recombination; GO:0000725 recombinational repair; GO:0006139 nucleobase-containing compound metabolic process; GO:0006259 DNA metabolic process; GO:0006281 DNA repair; GO:0006302 double-strand break repair; GO:0006310 DNA recombination; GO:0006325 chromatin organization; GO:0006338 chromatin remodeling; GO:0006342 chromatin silencing; GO:000635…	GO:0000118 histone deacetylase complex; GO:0000123 histone acetyltransferase complex; GO:0000228 nuclear chromosome; GO:0000785 chromatin; GO:0000790 nuclear chromatin; GO:0005622 intracellular; GO:0005623 cell; GO:0005634 nucleus; GO:0005654 nucleoplasm; GO:0005694 chromosome; GO:0016580 Sin3 complex; GO:0016604 nuclear body; GO:0016607 nuclear speck; GO:0031248 protein acetyltransferase complex…	GO:0003682 chromatin binding; GO:0005488 binding; GO:0005515 protein binding; GO:0047485 protein N-terminus binding;			B	KOG3001	Dosage compensation regulatory complex/histone acetyltransferase complex, subunit MSL-3/MRG15/EAF3, and related CHROMO domain-containing proteins
Q9Y4C1	Lysine-specific demethylase 3A OS=Homo sapiens OX=9606 GN=KDM3A PE=1 SV=4	KDM3A	0.766	0.0941578	Down	147.2	2	2	3	2	1.13	1.13	0.808	0.923	nucleus	K15601	KDM3; [histone H3]-dimethyl-L-lysine9 demethylase [EC:1.14.11.65]	hsa04714 Thermogenesis	GO:0000003 reproduction; GO:0001666 response to hypoxia; GO:0003006 developmental process involved in reproduction; GO:0006081 cellular aldehyde metabolic process; GO:0006325 chromatin organization; GO:0006355 regulation of transcription, DNA-templated; GO:0006357 regulation of transcription by RNA polymerase II; GO:0006464 cellular protein modification process; GO:0006479 protein methylation; GO…	GO:0000785 chromatin; GO:0005622 intracellular; GO:0005623 cell; GO:0005634 nucleus; GO:0005654 nucleoplasm; GO:0005694 chromosome; GO:0005737 cytoplasm; GO:0031974 membrane-enclosed lumen; GO:0031981 nuclear lumen; GO:0043226 organelle; GO:0043227 membrane-bounded organelle; GO:0043228 non-membrane-bounded organelle; GO:0043229 intracellular organelle; GO:0043231 intracellular membrane-bounded o…	GO:0000976 transcription regulatory region sequence-specific DNA binding; GO:0000977 RNA polymerase II transcription regulatory region sequence-specific DNA binding; GO:0000979 RNA polymerase II core promoter sequence-specific DNA binding; GO:0001046 core promoter sequence-specific DNA binding; GO:0001067 regulatory region nucleic acid binding; GO:0003676 nucleic acid binding; GO:0003677 DNA bind…	PF02373	JmjC domain, hydroxylase	K	KOG1356	Putative transcription factor 5qNCA, contains JmjC domain
Q5TEC6	Histone HIST2H3PS2 OS=Homo sapiens OX=9606 GN=H3-2 PE=1 SV=1	H3-2	0.758	0.0680538	Down	15.4	15	2	2	1	1.096	1.17	0.791	0.93	nucleus							PF00125	Core histone H2A/H2B/H3/H4	B	KOG1745	Histones H3 and H4
Q96F46	Interleukin-17 receptor A OS=Homo sapiens OX=9606 GN=IL17RA PE=1 SV=2	IL17RA	0.708	0.0789561	Down	96.1	4	3	5	3	1.253	1.086	0.837	0.811	extracellular	K05164	IL17RA; interleukin 17 receptor A	hsa04657 IL-17 signaling pathway; hsa04060 Cytokine-cytokine receptor interaction	GO:0001775 cell activation; GO:0001817 regulation of cytokine production; GO:0001819 positive regulation of cytokine production; GO:0002376 immune system process; GO:0002791 regulation of peptide secretion; GO:0002793 positive regulation of peptide secretion; GO:0006928 movement of cell or subcellular component; GO:0006935 chemotaxis; GO:0006950 response to stress; GO:0006952 defense response; GO…	GO:0005623 cell; GO:0005886 plasma membrane; GO:0005887 integral component of plasma membrane; GO:0016020 membrane; GO:0016021 integral component of membrane; GO:0031224 intrinsic component of membrane; GO:0031226 intrinsic component of plasma membrane; GO:0071944 cell periphery;	GO:0004888 transmembrane signaling receptor activity; GO:0004896 cytokine receptor activity; GO:0005102 signaling receptor binding; GO:0005488 binding; GO:0005515 protein binding; GO:0030368 interleukin-17 receptor activity; GO:0038023 signaling receptor activity; GO:0060089 molecular transducer activity;
Q8N6L1	Keratinocyte-associated protein 2 OS=Homo sapiens OX=9606 GN=KRTCAP2 PE=1 SV=2	KRTCAP2	1.463	0.0647658	Up	14.7	13	1	1	1	0.709	0.932	1.085	1.301	extracellular				GO:0006464 cellular protein modification process; GO:0006486 protein glycosylation; GO:0006487 protein N-linked glycosylation; GO:0006807 nitrogen compound metabolic process; GO:0008152 metabolic process; GO:0009058 biosynthetic process; GO:0009059 macromolecule biosynthetic process; GO:0009100 glycoprotein metabolic process; GO:0009101 glycoprotein biosynthetic process; GO:0009987 cellular proce…					S	KOG4615	Uncharacterized conserved protein
P32121	Beta-arrestin-2 OS=Homo sapiens OX=9606 GN=ARRB2 PE=1 SV=2	ARRB2	1.312	0.0560511	Up	46.1	5	2	5	2	0.792	0.95	1.08	1.197	cytoplasm	K04439	ARRB; beta-arrestin	hsa04062 Chemokine signaling pathway; hsa05032 Morphine addiction; hsa04926 Relaxin signaling pathway; hsa04928 Parathyroid hormone synthesis, secretion and action; hsa04340 Hedgehog signaling pathway; hsa04740 Olfactory transduction; hsa04929 GnRH secretion; hsa04144 Endocytosis; hsa04010 MAPK signaling pathway; hsa04728 Dopaminergic synapse	GO:0000003 reproduction; GO:0001541 ovarian follicle development; GO:0001775 cell activation; GO:0001817 regulation of cytokine production; GO:0001818 negative regulation of cytokine production; GO:0001910 regulation of leukocyte mediated cytotoxicity; GO:0001911 negative regulation of leukocyte mediated cytotoxicity; GO:0001932 regulation of protein phosphorylation; GO:0001933 negative regulatio…	GO:0005622 intracellular; GO:0005623 cell; GO:0005634 nucleus; GO:0005737 cytoplasm; GO:0005768 endosome; GO:0005829 cytosol; GO:0005886 plasma membrane; GO:0012505 endomembrane system; GO:0014069 postsynaptic density; GO:0016020 membrane; GO:0016323 basolateral plasma membrane; GO:0030139 endocytic vesicle; GO:0030425 dendrite; GO:0031410 cytoplasmic vesicle; GO:0031982 vesicle; GO:0032279 asymm…	GO:0000822 inositol hexakisphosphate binding; GO:0001664 G protein-coupled receptor binding; GO:0005102 signaling receptor binding; GO:0005198 structural molecule activity; GO:0005488 binding; GO:0005515 protein binding; GO:0005543 phospholipid binding; GO:0005547 phosphatidylinositol-3,4,5-trisphosphate binding; GO:0008144 drug binding; GO:0008289 lipid binding; GO:0019899 enzyme binding; GO:001…	PF00339; PF02752	Arrestin (or S-antigen), N-terminal domain; Arrestin (or S-antigen), C-terminal domain	T	KOG3865	Arrestin
P98153	Integral membrane protein DGCR2/IDD OS=Homo sapiens OX=9606 GN=DGCR2 PE=1 SV=1	DGCR2	0.68	0.0966362	Down	60.8	2	1	1	1	1.204	1.162	0.875	0.737	plasma membrane				GO:0003008 system process; GO:0007275 multicellular organism development; GO:0009653 anatomical structure morphogenesis; GO:0009887 animal organ morphogenesis; GO:0032501 multicellular organismal process; GO:0032502 developmental process; GO:0042221 response to chemical; GO:0042493 response to drug; GO:0048513 animal organ development; GO:0048731 system development; GO:0048856 anatomical structur…	GO:0016020 membrane;		PF00059	Lectin C-type domain	T	KOG1215	Low-density lipoprotein receptors containing Ca2+-binding EGF-like domains
Q96HJ9	Protein FMC1 homolog OS=Homo sapiens OX=9606 GN=FMC1 PE=1 SV=2	FMC1	0.727	0.085592	Down	12.7	11	1	1	1	1.167	1.143	0.797	0.881	mitochondria				GO:0006996 organelle organization; GO:0007005 mitochondrion organization; GO:0009987 cellular process; GO:0016043 cellular component organization; GO:0022607 cellular component assembly; GO:0033615 mitochondrial proton-transporting ATP synthase complex assembly; GO:0034622 cellular protein-containing complex assembly; GO:0043461 proton-transporting ATP synthase complex assembly; GO:0043933 protei…	GO:0005622 intracellular; GO:0005623 cell; GO:0005737 cytoplasm; GO:0005739 mitochondrion; GO:0043226 organelle; GO:0043227 membrane-bounded organelle; GO:0043229 intracellular organelle; GO:0043231 intracellular membrane-bounded organelle;
O43155	Leucine-rich repeat transmembrane protein FLRT2 OS=Homo sapiens OX=9606 GN=FLRT2 PE=1 SV=1	FLRT2	0.619	0.0262526	Down	74	7	4	5	4	1.177	1.277	0.743	0.776	peroxisome	K16362			GO:0000902 cell morphogenesis; GO:0000904 cell morphogenesis involved in differentiation; GO:0001932 regulation of protein phosphorylation; GO:0001933 negative regulation of protein phosphorylation; GO:0003007 heart morphogenesis; GO:0006469 negative regulation of protein kinase activity; GO:0006928 movement of cell or subcellular component; GO:0006935 chemotaxis; GO:0007154 cell communication; G…	GO:0005576 extracellular region; GO:0005615 extracellular space; GO:0005622 intracellular; GO:0005623 cell; GO:0005737 cytoplasm; GO:0005886 plasma membrane; GO:0005887 integral component of plasma membrane; GO:0005911 cell-cell junction; GO:0016020 membrane; GO:0016021 integral component of membrane; GO:0030054 cell junction; GO:0031012 extracellular matrix; GO:0031224 intrinsic component of mem…	GO:0004857 enzyme inhibitor activity; GO:0004860 protein kinase inhibitor activity; GO:0005102 signaling receptor binding; GO:0005104 fibroblast growth factor receptor binding; GO:0005488 binding; GO:0005515 protein binding; GO:0019207 kinase regulator activity; GO:0019210 kinase inhibitor activity; GO:0019887 protein kinase regulator activity; GO:0030234 enzyme regulator activity; GO:0030545 rec…
Q49A26	Putative oxidoreductase GLYR1 OS=Homo sapiens OX=9606 GN=GLYR1 PE=1 SV=4	GLYR1	0.73	0.0581184	Down	60.5	10	5	7	5	1.195	1.041	0.836	0.791	nucleus					GO:0000785 chromatin; GO:0000786 nucleosome; GO:0005622 intracellular; GO:0005623 cell; GO:0005634 nucleus; GO:0005654 nucleoplasm; GO:0005694 chromosome; GO:0005737 cytoplasm; GO:0005794 Golgi apparatus; GO:0005829 cytosol; GO:0012505 endomembrane system; GO:0016604 nuclear body; GO:0016607 nuclear speck; GO:0031974 membrane-enclosed lumen; GO:0031981 nuclear lumen; GO:0032991 protein-containing…	GO:0005488 binding; GO:0005515 protein binding; GO:0035064 methylated histone binding; GO:0042393 histone binding; GO:0140030 modification-dependent protein binding; GO:0140034 methylation-dependent protein binding;	PF00855; PF03446	PWWP domain; NAD binding domain of 6-phosphogluconate dehydrogenase	K	KOG1904	Transcription coactivator
P54760	Ephrin type-B receptor 4 OS=Homo sapiens OX=9606 GN=EPHB4 PE=1 SV=2	EPHB4	0.61	0.0822352	Down	108.2	7	5	5	5	1.314	1.193	0.756	0.771	extracellular	K05113	EPHB4; Eph receptor B4 [EC:2.7.10.1]	hsa04360 Axon guidance	GO:0001525 angiogenesis; GO:0001568 blood vessel development; GO:0001667 ameboidal-type cell migration; GO:0001944 vasculature development; GO:0002040 sprouting angiogenesis; GO:0002042 cell migration involved in sprouting angiogenesis; GO:0002682 regulation of immune system process; GO:0002684 positive regulation of immune system process; GO:0002694 regulation of leukocyte activation; GO:0002696…	GO:0005576 extracellular region; GO:0005622 intracellular; GO:0005623 cell; GO:0005737 cytoplasm; GO:0005829 cytosol; GO:0005886 plasma membrane; GO:0005887 integral component of plasma membrane; GO:0016020 membrane; GO:0016021 integral component of membrane; GO:0031224 intrinsic component of membrane; GO:0031226 intrinsic component of plasma membrane; GO:0071944 cell periphery;	GO:0003824 catalytic activity; GO:0004672 protein kinase activity; GO:0004713 protein tyrosine kinase activity; GO:0004714 transmembrane receptor protein tyrosine kinase activity; GO:0004888 transmembrane signaling receptor activity; GO:0005003 ephrin receptor activity; GO:0016301 kinase activity; GO:0016740 transferase activity; GO:0016772 transferase activity, transferring phosphorus-containing…	PF01404; PF00041; PF07714; PF00536	Ephrin receptor ligand binding domain; Fibronectin type III domain; Protein tyrosine kinase; SAM domain (Sterile alpha motif)	T	KOG0196	Tyrosine kinase, EPH (ephrin) receptor family
P16144	Integrin beta-4 OS=Homo sapiens OX=9606 GN=ITGB4 PE=1 SV=5	ITGB4	0.658	0.0816719	Down	202	18	23	46	23	1.202	1.191	0.745	0.829	extracellular,plasma membrane	K06525	ITGB4; integrin beta 4	hsa05410 Hypertrophic cardiomyopathy; hsa04510 Focal adhesion; hsa05412 Arrhythmogenic right ventricular cardiomyopathy; hsa04810 Regulation of actin cytoskeleton; hsa05165 Human papillomavirus infection; hsa04512 ECM-receptor interaction; hsa04151 PI3K-Akt signaling pathway; hsa05414 Dilated cardiomyopathy	GO:0000003 reproduction; GO:0001655 urogenital system development; GO:0001667 ameboidal-type cell migration; GO:0001704 formation of primary germ layer; GO:0001707 mesoderm formation; GO:0006914 autophagy; GO:0006928 movement of cell or subcellular component; GO:0006950 response to stress; GO:0007044 cell-substrate junction assembly; GO:0007154 cell communication; GO:0007155 cell adhesion; GO:000…	GO:0005576 extracellular region; GO:0005604 basement membrane; GO:0005615 extracellular space; GO:0005622 intracellular; GO:0005623 cell; GO:0005737 cytoplasm; GO:0005886 plasma membrane; GO:0005887 integral component of plasma membrane; GO:0005938 cell cortex; GO:0008305 integrin complex; GO:0009925 basal plasma membrane; GO:0009986 cell surface; GO:0016020 membrane; GO:0016021 integral componen…	GO:0001664 G protein-coupled receptor binding; GO:0005102 signaling receptor binding; GO:0005488 binding; GO:0005515 protein binding; GO:0050839 cell adhesion molecule binding;	PF00362; PF07974; PF07965; PF03160; PF00041	Integrin, beta chain; EGF-like domain; Integrin beta tail domain; Calx-beta domain; Fibronectin type III domain	TW	KOG1226	Integrin beta subunit (N-terminal portion of extracellular region)
P04264	Keratin, type II cytoskeletal 1 OS=Homo sapiens OX=9606 GN=KRT1 PE=1 SV=6	KRT1	0.756	0.0664521	Down	66	26	15	63	14	1.088	1.194	0.783	0.945	nucleus	K07605			GO:0001775 cell activation; GO:0001867 complement activation, lectin pathway; GO:0002252 immune effector process; GO:0002253 activation of immune response; GO:0002263 cell activation involved in immune response; GO:0002274 myeloid leukocyte activation; GO:0002275 myeloid cell activation involved in immune response; GO:0002283 neutrophil activation involved in immune response; GO:0002366 leukocyte…	GO:0001533 cornified envelope; GO:0005576 extracellular region; GO:0005622 intracellular; GO:0005623 cell; GO:0005737 cytoplasm; GO:0005829 cytosol; GO:0005856 cytoskeleton; GO:0005882 intermediate filament; GO:0005886 plasma membrane; GO:0012505 endomembrane system; GO:0016020 membrane; GO:0030141 secretory granule; GO:0031410 cytoplasmic vesicle; GO:0031974 membrane-enclosed lumen; GO:0031982 v…	GO:0005198 structural molecule activity; GO:0005488 binding; GO:0005515 protein binding; GO:0030246 carbohydrate binding; GO:0030280 structural constituent of skin epidermis; GO:0038023 signaling receptor activity; GO:0046982 protein heterodimerization activity; GO:0046983 protein dimerization activity; GO:0060089 molecular transducer activity;
Q02241	Kinesin-like protein KIF23 OS=Homo sapiens OX=9606 GN=KIF23 PE=1 SV=3	KIF23	0.748	0.0406764	Down	110	7	5	11	5	1.1	1.166	0.799	0.897	nucleus	K17387	KIF23; kinesin family member 23	hsa05206 MicroRNAs in cancer	GO:0000022 mitotic spindle elongation; GO:0000070 mitotic sister chromatid segregation; GO:0000226 microtubule cytoskeleton organization; GO:0000278 mitotic cell cycle; GO:0000280 nuclear division; GO:0000281 mitotic cytokinesis; GO:0000819 sister chromatid segregation; GO:0000910 cytokinesis; GO:0002376 immune system process; GO:0002478 antigen processing and presentation of exogenous peptide an…	GO:0005576 extracellular region; GO:0005622 intracellular; GO:0005623 cell; GO:0005634 nucleus; GO:0005654 nucleoplasm; GO:0005737 cytoplasm; GO:0005813 centrosome; GO:0005815 microtubule organizing center; GO:0005819 spindle; GO:0005829 cytosol; GO:0005856 cytoskeleton; GO:0005871 kinesin complex; GO:0005875 microtubule associated complex; GO:0015630 microtubule cytoskeleton; GO:0030496 midbody;…	GO:0003774 motor activity; GO:0003777 microtubule motor activity; GO:0003824 catalytic activity; GO:0005488 binding; GO:0005515 protein binding; GO:0008017 microtubule binding; GO:0008092 cytoskeletal protein binding; GO:0015631 tubulin binding; GO:0016462 pyrophosphatase activity; GO:0016787 hydrolase activity; GO:0016817 hydrolase activity, acting on acid anhydrides; GO:0016818 hydrolase activi…	PF00225	Kinesin motor domain	Z	KOG0247	Kinesin-like protein
Q96BS2	Calcineurin B homologous protein 3 OS=Homo sapiens OX=9606 GN=TESC PE=1 SV=3	TESC	0.722	0.076391	Down	24.7	28	5	17	5	1.154	1.169	0.878	0.799	cytoplasm	K17612			GO:0001101 response to acid chemical; GO:0002028 regulation of sodium ion transport; GO:0002682 regulation of immune system process; GO:0002684 positive regulation of immune system process; GO:0002761 regulation of myeloid leukocyte differentiation; GO:0002763 positive regulation of myeloid leukocyte differentiation; GO:0006355 regulation of transcription, DNA-templated; GO:0006807 nitrogen compo…	GO:0001726 ruffle; GO:0005622 intracellular; GO:0005623 cell; GO:0005634 nucleus; GO:0005737 cytoplasm; GO:0005829 cytosol; GO:0005886 plasma membrane; GO:0016020 membrane; GO:0030027 lamellipodium; GO:0031252 cell leading edge; GO:0042995 cell projection; GO:0043226 organelle; GO:0043227 membrane-bounded organelle; GO:0043229 intracellular organelle; GO:0043231 intracellular membrane-bounded org…	GO:0000287 magnesium ion binding; GO:0004857 enzyme inhibitor activity; GO:0005488 binding; GO:0005509 calcium ion binding; GO:0005515 protein binding; GO:0019208 phosphatase regulator activity; GO:0019212 phosphatase inhibitor activity; GO:0030234 enzyme regulator activity; GO:0042802 identical protein binding; GO:0042803 protein homodimerization activity; GO:0043167 ion binding; GO:0043169 cati…			T	KOG0034	Ca2+/calmodulin-dependent protein phosphatase (calcineurin subunit B), EF-Hand superfamily protein
Q9UHG0	Doublecortin domain-containing protein 2 OS=Homo sapiens OX=9606 GN=DCDC2 PE=1 SV=2	DCDC2	0.673	0.0945611	Down	52.8	17	7	10	7	1.113	1.225	0.799	0.769	mitochondria	K23405			GO:0000902 cell morphogenesis; GO:0000904 cell morphogenesis involved in differentiation; GO:0001764 neuron migration; GO:0003008 system process; GO:0006928 movement of cell or subcellular component; GO:0006950 response to stress; GO:0006952 defense response; GO:0006968 cellular defense response; GO:0006996 organelle organization; GO:0007275 multicellular organism development; GO:0007399 nervous …	GO:0005622 intracellular; GO:0005623 cell; GO:0005634 nucleus; GO:0005654 nucleoplasm; GO:0005737 cytoplasm; GO:0005815 microtubule organizing center; GO:0005819 spindle; GO:0005829 cytosol; GO:0005856 cytoskeleton; GO:0005929 cilium; GO:0005930 axoneme; GO:0015630 microtubule cytoskeleton; GO:0031974 membrane-enclosed lumen; GO:0031981 nuclear lumen; GO:0032421 stereocilium bundle; GO:0032838 pl…	GO:0005488 binding; GO:0005515 protein binding; GO:0008092 cytoskeletal protein binding; GO:0019894 kinesin binding;			DZ	KOG3757	Microtubule assembly protein Doublecortin and related proteins, contain DCX domain
O43286	Beta-1,4-galactosyltransferase 5 OS=Homo sapiens OX=9606 GN=B4GALT5 PE=1 SV=1	B4GALT5	0.742	0.0505417	Down	45.1	3	1	1	1	1.191	1.1	0.851	0.845	mitochondria	K09905	B4GALT5; beta-1,4-galactosyltransferase 5 [EC:2.4.1.-]	hsa00512 Mucin type O-glycan biosynthesis; hsa01100 Metabolic pathways	GO:0000271 polysaccharide biosynthetic process; GO:0005975 carbohydrate metabolic process; GO:0005976 polysaccharide metabolic process; GO:0006022 aminoglycan metabolic process; GO:0006023 aminoglycan biosynthetic process; GO:0006024 glycosaminoglycan biosynthetic process; GO:0006082 organic acid metabolic process; GO:0006464 cellular protein modification process; GO:0006486 protein glycosylation…	GO:0000139 Golgi membrane; GO:0005622 intracellular; GO:0005623 cell; GO:0005737 cytoplasm; GO:0005794 Golgi apparatus; GO:0005795 Golgi stack; GO:0012505 endomembrane system; GO:0016020 membrane; GO:0031090 organelle membrane; GO:0031984 organelle subcompartment; GO:0031985 Golgi cisterna; GO:0032580 Golgi cisterna membrane; GO:0043226 organelle; GO:0043227 membrane-bounded organelle; GO:0043229…	GO:0003824 catalytic activity; GO:0003831 beta-N-acetylglucosaminylglycopeptide beta-1,4-galactosyltransferase activity; GO:0003945 N-acetyllactosamine synthase activity; GO:0008194 UDP-glycosyltransferase activity; GO:0008378 galactosyltransferase activity; GO:0016740 transferase activity; GO:0016757 transferase activity, transferring glycosyl groups; GO:0016758 transferase activity, transferrin…	PF13733	N-terminal region of glycosyl transferase group 7	G	KOG3916	UDP-Gal:glucosylceramide beta-1,4-galactosyltransferase
Q6ZNA5	Ferric-chelate reductase 1 OS=Homo sapiens OX=9606 GN=FRRS1 PE=2 SV=2	FRRS1	0.694	0.0326043	Down	66.1	2	1	1	1	1.234	1.119	0.837	0.794	plasma membrane				GO:0008152 metabolic process; GO:0055114 oxidation-reduction process;		GO:0000293 ferric-chelate reductase activity; GO:0003824 catalytic activity; GO:0016491 oxidoreductase activity; GO:0016722 oxidoreductase activity, oxidizing metal ions; GO:0016723 oxidoreductase activity, oxidizing metal ions, NAD or NADP as acceptor;	PF03351	DOMON domain	T	KOG4293	Predicted membrane protein, contains DoH and Cytochrome b-561/ferric reductase transmembrane domains
P18847	Cyclic AMP-dependent transcription factor ATF-3 OS=Homo sapiens OX=9606 GN=ATF3 PE=1 SV=2	ATF3	3.26	0.0405548	Up	20.6	16	2	2	2	0.503	0.45	1.687	1.425	nucleus	K09032			GO:0000122 negative regulation of transcription by RNA polymerase II; GO:0001709 cell fate determination; GO:0001932 regulation of protein phosphorylation; GO:0001933 negative regulation of protein phosphorylation; GO:0005975 carbohydrate metabolic process; GO:0005996 monosaccharide metabolic process; GO:0006006 glucose metabolic process; GO:0006094 gluconeogenesis; GO:0006139 nucleobase-containi…	GO:0005622 intracellular; GO:0005623 cell; GO:0005634 nucleus; GO:0005654 nucleoplasm; GO:0005730 nucleolus; GO:0031974 membrane-enclosed lumen; GO:0031981 nuclear lumen; GO:0032991 protein-containing complex; GO:0043226 organelle; GO:0043227 membrane-bounded organelle; GO:0043228 non-membrane-bounded organelle; GO:0043229 intracellular organelle; GO:0043231 intracellular membrane-bounded organel…	GO:0000976 transcription regulatory region sequence-specific DNA binding; GO:0000977 RNA polymerase II transcription regulatory region sequence-specific DNA binding; GO:0000978 RNA polymerase II cis-regulatory region sequence-specific DNA binding; GO:0000981 DNA-binding transcription factor activity, RNA polymerase II-specific; GO:0000987 cis-regulatory region sequence-specific DNA binding; GO:00…			K	KOG1414	Transcriptional activator FOSB/c-Fos and related bZIP transcription factors
P78536	Disintegrin and metalloproteinase domain-containing protein 17 OS=Homo sapiens OX=9606 GN=ADAM17 PE=1 SV=1	ADAM17	0.766	0.0765686	Down	93	7	5	8	5	1.147	1.091	0.832	0.881	extracellular	K06059	ADAM17; disintegrin and metalloproteinase domain-containing protein 17 [EC:3.4.24.86]	hsa05120 Epithelial cell signaling in Helicobacter pylori infection; hsa04330 Notch signaling pathway; hsa05171 Coronavirus disease - COVID-19; hsa05010 Alzheimer disease	GO:0000079 regulation of cyclin-dependent protein serine/threonine kinase activity; GO:0001558 regulation of cell growth; GO:0001666 response to hypoxia; GO:0001775 cell activation; GO:0001817 regulation of cytokine production; GO:0001819 positive regulation of cytokine production; GO:0001932 regulation of protein phosphorylation; GO:0001934 positive regulation of protein phosphorylation; GO:0001…	GO:0005576 extracellular region; GO:0005622 intracellular; GO:0005623 cell; GO:0005737 cytoplasm; GO:0005829 cytosol; GO:0005856 cytoskeleton; GO:0005886 plasma membrane; GO:0005887 integral component of plasma membrane; GO:0009986 cell surface; GO:0015629 actin cytoskeleton; GO:0016020 membrane; GO:0016021 integral component of membrane; GO:0016324 apical plasma membrane; GO:0031224 intrinsic co…	GO:0003824 catalytic activity; GO:0004175 endopeptidase activity; GO:0004222 metalloendopeptidase activity; GO:0004252 serine-type endopeptidase activity; GO:0005102 signaling receptor binding; GO:0005112 Notch binding; GO:0005126 cytokine receptor binding; GO:0005138 interleukin-6 receptor binding; GO:0005178 integrin binding; GO:0005488 binding; GO:0005515 protein binding; GO:0008233 peptidase …	PF00200	Disintegrin	W	KOG3658	Tumor necrosis factor-alpha-converting enzyme (TACE/ADAM17) and related metalloproteases
P0C221	Coiled-coil domain-containing protein 175 OS=Homo sapiens OX=9606 GN=CCDC175 PE=4 SV=2	CCDC175	0.574	0.0653473	Down	93.6	1	1	1	1	1.269	1.253	0.762	0.685	cytoplasm
P55285	Cadherin-6 OS=Homo sapiens OX=9606 GN=CDH6 PE=1 SV=1	CDH6	0.659	0.083694	Down	88.3	14	9	16	9	1.175	1.186	0.729	0.828	mitochondria	K06798			GO:0000003 reproduction; GO:0003006 developmental process involved in reproduction; GO:0007154 cell communication; GO:0007155 cell adhesion; GO:0007165 signal transduction; GO:0007166 cell surface receptor signaling pathway; GO:0007219 Notch signaling pathway; GO:0007275 multicellular organism development; GO:0007548 sex differentiation; GO:0008406 gonad development; GO:0008585 female gonad devel…	GO:0005623 cell; GO:0005886 plasma membrane; GO:0005887 integral component of plasma membrane; GO:0016020 membrane; GO:0016021 integral component of membrane; GO:0031224 intrinsic component of membrane; GO:0031226 intrinsic component of plasma membrane; GO:0071944 cell periphery;		PF00028	Cadherin domain	S	KOG3594	FOG: Cadherin repeats
Q9BW61	DET1- and DDB1-associated protein 1 OS=Homo sapiens OX=9606 GN=DDA1 PE=1 SV=1	DDA1	0.543	0.0729245	Down	11.8	12	1	2	1	1.312	1.262	0.676	0.72	cytoplasm	K11792			GO:0006464 cellular protein modification process; GO:0006807 nitrogen compound metabolic process; GO:0008152 metabolic process; GO:0009987 cellular process; GO:0019538 protein metabolic process; GO:0036211 protein modification process; GO:0043170 macromolecule metabolic process; GO:0043412 macromolecule modification; GO:0043687 post-translational protein modification; GO:0044237 cellular metaboli…	GO:0000151 ubiquitin ligase complex; GO:0005622 intracellular; GO:0005623 cell; GO:0005634 nucleus; GO:0005654 nucleoplasm; GO:0031461 cullin-RING ubiquitin ligase complex; GO:0031974 membrane-enclosed lumen; GO:0031981 nuclear lumen; GO:0032991 protein-containing complex; GO:0043226 organelle; GO:0043227 membrane-bounded organelle; GO:0043229 intracellular organelle; GO:0043231 intracellular mem…				S	KOG4816	Uncharacterized conserved protein
P28562	Dual specificity protein phosphatase 1 OS=Homo sapiens OX=9606 GN=DUSP1 PE=1 SV=3	DUSP1	2.498	0.0198148	Up	39.3	2	1	1	1	0.592	0.568	1.458	1.439	nucleus	K21278	DUSP1; dual specificity protein phosphatase 1 [EC:3.1.3.16 3.1.3.48]	hsa04726 Serotonergic synapse; hsa05418 Fluid shear stress and atherosclerosis; hsa05012 Parkinson disease; hsa04010 MAPK signaling pathway	GO:0000188 inactivation of MAPK activity; GO:0000302 response to reactive oxygen species; GO:0001101 response to acid chemical; GO:0001704 formation of primary germ layer; GO:0001706 endoderm formation; GO:0001932 regulation of protein phosphorylation; GO:0001933 negative regulation of protein phosphorylation; GO:0006464 cellular protein modification process; GO:0006469 negative regulation of pro…	GO:0005622 intracellular; GO:0005623 cell; GO:0005634 nucleus; GO:0005737 cytoplasm; GO:0043226 organelle; GO:0043227 membrane-bounded organelle; GO:0043229 intracellular organelle; GO:0043231 intracellular membrane-bounded organelle;	GO:0003824 catalytic activity; GO:0004721 phosphoprotein phosphatase activity; GO:0004722 protein serine/threonine phosphatase activity; GO:0004725 protein tyrosine phosphatase activity; GO:0005488 binding; GO:0005515 protein binding; GO:0008138 protein tyrosine/serine/threonine phosphatase activity; GO:0008330 protein tyrosine/threonine phosphatase activity; GO:0016787 hydrolase activity; GO:001…	PF00581; PF00782	Rhodanese-like domain; Dual specificity phosphatase, catalytic domain	V	KOG1716	Dual specificity phosphatase
Q9Y6H1	Coiled-coil-helix-coiled-coil-helix domain-containing protein 2 OS=Homo sapiens OX=9606 GN=CHCHD2 PE=1 SV=1	CHCHD2	0.328	0.0753386	Down	15.5	7	1	1	1	1.499	1.468	0.518	0.457	mitochondria	K22758			GO:0006355 regulation of transcription, DNA-templated; GO:0006357 regulation of transcription by RNA polymerase II; GO:0006996 organelle organization; GO:0007005 mitochondrion organization; GO:0009889 regulation of biosynthetic process; GO:0009891 positive regulation of biosynthetic process; GO:0009893 positive regulation of metabolic process; GO:0009987 cellular process; GO:0010468 regulation of…	GO:0005622 intracellular; GO:0005623 cell; GO:0005634 nucleus; GO:0005737 cytoplasm; GO:0005739 mitochondrion; GO:0005740 mitochondrial envelope; GO:0005758 mitochondrial intermembrane space; GO:0031967 organelle envelope; GO:0031970 organelle envelope lumen; GO:0031974 membrane-enclosed lumen; GO:0031975 envelope; GO:0043226 organelle; GO:0043227 membrane-bounded organelle; GO:0043229 intracellu…	GO:0003676 nucleic acid binding; GO:0003677 DNA binding; GO:0005488 binding; GO:0005515 protein binding; GO:0008134 transcription factor binding; GO:0043565 sequence-specific DNA binding; GO:0097159 organic cyclic compound binding; GO:1901363 heterocyclic compound binding;	PF06747	CHCH domain	K	KOG4090	Uncharacterized conserved protein
O75190	DnaJ homolog subfamily B member 6 OS=Homo sapiens OX=9606 GN=DNAJB6 PE=1 SV=2	DNAJB6	0.762	0.0231838	Down	36.1	15	4	11	3	1.122	1.141	0.869	0.856	nucleus	K09512			GO:0000003 reproduction; GO:0001701 in utero embryonic development; GO:0001890 placenta development; GO:0001892 embryonic placenta development; GO:0003006 developmental process involved in reproduction; GO:0006355 regulation of transcription, DNA-templated; GO:0006457 protein folding; GO:0006996 organelle organization; GO:0007010 cytoskeleton organization; GO:0007155 cell adhesion; GO:0007275 mul…	GO:0005622 intracellular; GO:0005623 cell; GO:0005634 nucleus; GO:0005654 nucleoplasm; GO:0005737 cytoplasm; GO:0005829 cytosol; GO:0030016 myofibril; GO:0030017 sarcomere; GO:0030018 Z disc; GO:0031674 I band; GO:0031974 membrane-enclosed lumen; GO:0031981 nuclear lumen; GO:0043226 organelle; GO:0043227 membrane-bounded organelle; GO:0043228 non-membrane-bounded organelle; GO:0043229 intracellul…	GO:0001671 ATPase activator activity; GO:0003676 nucleic acid binding; GO:0003677 DNA binding; GO:0005488 binding; GO:0005515 protein binding; GO:0008047 enzyme activator activity; GO:0030234 enzyme regulator activity; GO:0031072 heat shock protein binding; GO:0042802 identical protein binding; GO:0044183 protein folding chaperone; GO:0051082 unfolded protein binding; GO:0051087 chaperone binding…	PF00226	DnaJ domain	O	KOG0714	Molecular chaperone (DnaJ superfamily)
P23142	Fibulin-1 OS=Homo sapiens OX=9606 GN=FBLN1 PE=1 SV=4	FBLN1	0.725	0.0721737	Down	77.2	14	5	7	5	1.031	1.351	0.786	0.929	extracellular	K17307			GO:0001817 regulation of cytokine production; GO:0001818 negative regulation of cytokine production; GO:0001932 regulation of protein phosphorylation; GO:0001933 negative regulation of protein phosphorylation; GO:0002791 regulation of peptide secretion; GO:0002792 negative regulation of peptide secretion; GO:0006807 nitrogen compound metabolic process; GO:0006950 response to stress; GO:0007162 ne…	GO:0005576 extracellular region; GO:0005604 basement membrane; GO:0005615 extracellular space; GO:0031012 extracellular matrix; GO:0062023 collagen-containing extracellular matrix; GO:0071953 elastic fiber;	GO:0001968 fibronectin binding; GO:0005102 signaling receptor binding; GO:0005178 integrin binding; GO:0005198 structural molecule activity; GO:0005201 extracellular matrix structural constituent; GO:0005488 binding; GO:0005509 calcium ion binding; GO:0005515 protein binding; GO:0008022 protein C-terminus binding; GO:0008047 enzyme activator activity; GO:0016504 peptidase activator activity; GO:0…	PF07645; PF12662	Calcium-binding EGF domain; Complement Clr-like EGF-like	T	KOG1217	Fibrillins and related proteins containing Ca2+-binding EGF-like domains
Q96GX2	Ataxin-7-like protein 3B OS=Homo sapiens OX=9606 GN=ATXN7L3B PE=1 SV=2	ATXN7L3B	0.722	0.0872245	Down	10.8	10	1	1	1	1.201	1.117	0.813	0.856	extracellular				GO:0010468 regulation of gene expression; GO:0019222 regulation of metabolic process; GO:0050789 regulation of biological process; GO:0060255 regulation of macromolecule metabolic process; GO:0065007 biological regulation;	GO:0005622 intracellular; GO:0005623 cell; GO:0005737 cytoplasm;
P29279	CCN family member 2 OS=Homo sapiens OX=9606 GN=CCN2 PE=1 SV=2	CCN2	0.702	0.00201455	Down	38.1	15	4	4	4	1.162	1.17	0.814	0.823	extracellular	K06827	CTGF; connective tissue growth factor (insulin-like growth factor-binding protein 8)	hsa04390 Hippo signaling pathway; hsa04371 Apelin signaling pathway	GO:0001101 response to acid chemical; GO:0001501 skeletal system development; GO:0001502 cartilage condensation; GO:0001503 ossification; GO:0001525 angiogenesis; GO:0001568 blood vessel development; GO:0001894 tissue homeostasis; GO:0001932 regulation of protein phosphorylation; GO:0001934 positive regulation of protein phosphorylation; GO:0001944 vasculature development; GO:0006139 nucleobase-c…	GO:0005576 extracellular region; GO:0005615 extracellular space; GO:0005622 intracellular; GO:0005623 cell; GO:0005737 cytoplasm; GO:0005794 Golgi apparatus; GO:0005801 cis-Golgi network; GO:0005829 cytosol; GO:0005886 plasma membrane; GO:0005938 cell cortex; GO:0012505 endomembrane system; GO:0016020 membrane; GO:0031012 extracellular matrix; GO:0043226 organelle; GO:0043227 membrane-bounded org…	GO:0001968 fibronectin binding; GO:0005102 signaling receptor binding; GO:0005178 integrin binding; GO:0005488 binding; GO:0005515 protein binding; GO:0005520 insulin-like growth factor binding; GO:0005539 glycosaminoglycan binding; GO:0008022 protein C-terminus binding; GO:0008083 growth factor activity; GO:0008201 heparin binding; GO:0019838 growth factor binding; GO:0030545 receptor regulator …	PF00219; PF00090; PF00007	Insulin-like growth factor binding protein; Thrombospondin type 1 domain; Cystine-knot domain
P01019	Angiotensinogen OS=Homo sapiens OX=9606 GN=AGT PE=1 SV=1	AGT	0.605	0.00467509	Down	53.1	8	4	6	4	1.203	1.26	0.726	0.765	extracellular	K09821	AGT; angiotensinogen	hsa05410 Hypertrophic cardiomyopathy; hsa04080 Neuroactive ligand-receptor interaction; hsa04072 Phospholipase D signaling pathway; hsa04270 Vascular smooth muscle contraction; hsa05200 Pathways in cancer [Cancer network viewer]; hsa04261 Adrenergic signaling in cardiomyocytes; hsa04927 Cortisol synthesis and secretion; hsa04924 Renin secretion; hsa05414 Dilated cardiomyopathy; hsa04934 Cushing s…	GO:0000003 reproduction; GO:0000165 MAPK cascade; GO:0001505 regulation of neurotransmitter levels; GO:0001542 ovulation from ovarian follicle; GO:0001543 ovarian follicle rupture; GO:0001558 regulation of cell growth; GO:0001568 blood vessel development; GO:0001655 urogenital system development; GO:0001657 ureteric bud development; GO:0001658 branching involved in ureteric bud morphogenesis; GO:…	GO:0005576 extracellular region; GO:0005615 extracellular space; GO:0005622 intracellular; GO:0005623 cell; GO:0005737 cytoplasm; GO:0005829 cytosol;	GO:0001664 G protein-coupled receptor binding; GO:0004857 enzyme inhibitor activity; GO:0004866 endopeptidase inhibitor activity; GO:0004867 serine-type endopeptidase inhibitor activity; GO:0005102 signaling receptor binding; GO:0005179 hormone activity; GO:0005488 binding; GO:0005515 protein binding; GO:0008047 enzyme activator activity; GO:0008083 growth factor activity; GO:0016176 superoxide-g…	PF00079	Serpin (serine protease inhibitor)	V	KOG2392	Serpin
P02751	Fibronectin OS=Homo sapiens OX=9606 GN=FN1 PE=1 SV=5	FN1	0.64	0.043123	Down	272.2	10	19	36	19	1.162	1.269	0.766	0.787	extracellular	K05717	FN1; fibronectin 1	hsa04510 Focal adhesion; hsa05146 Amoebiasis; hsa05200 Pathways in cancer [Cancer network viewer]; hsa05222 Small cell lung cancer; hsa05100 Bacterial invasion of epithelial cells; hsa04810 Regulation of actin cytoskeleton; hsa04512 ECM-receptor interaction; hsa05165 Human papillomavirus infection; hsa05205 Proteoglycans in cancer; hsa04151 PI3K-Akt signaling pathway; hsa04933 AGE-RAGE signaling …	GO:0000302 response to reactive oxygen species; GO:0000902 cell morphogenesis; GO:0000904 cell morphogenesis involved in differentiation; GO:0001101 response to acid chemical; GO:0001503 ossification; GO:0001558 regulation of cell growth; GO:0001667 ameboidal-type cell migration; GO:0001678 cellular glucose homeostasis; GO:0001704 formation of primary germ layer; GO:0001706 endoderm formation; GO…	GO:0005576 extracellular region; GO:0005577 fibrinogen complex; GO:0005604 basement membrane; GO:0005615 extracellular space; GO:0005622 intracellular; GO:0005623 cell; GO:0005737 cytoplasm; GO:0005783 endoplasmic reticulum; GO:0005788 endoplasmic reticulum lumen; GO:0005793 endoplasmic reticulum-Golgi intermediate compartment; GO:0005886 plasma membrane; GO:0012505 endomembrane system; GO:001602…	GO:0002020 protease binding; GO:0005102 signaling receptor binding; GO:0005178 integrin binding; GO:0005198 structural molecule activity; GO:0005201 extracellular matrix structural constituent; GO:0005488 binding; GO:0005515 protein binding; GO:0005518 collagen binding; GO:0005539 glycosaminoglycan binding; GO:0008022 protein C-terminus binding; GO:0008047 enzyme activator activity; GO:0008201 he…	PF00039; PF00040; PF00041	Fibronectin type I domain; Fibronectin type II domain; Fibronectin type III domain
P22607	Fibroblast growth factor receptor 3 OS=Homo sapiens OX=9606 GN=FGFR3 PE=1 SV=1	FGFR3	0.463	0.0213812	Down	87.7	4	3	3	3	1.396	1.312	0.637	0.617	plasma membrane	K05094	FGFR3; fibroblast growth factor receptor 3 [EC:2.7.10.1]	hsa04014 Ras signaling pathway; hsa05200 Pathways in cancer [Cancer network viewer]; hsa01521 EGFR tyrosine kinase inhibitor resistance; hsa04020 Calcium signaling pathway; hsa04810 Regulation of actin cytoskeleton; hsa04550 Signaling pathways regulating pluripotency of stem cells; hsa05206 MicroRNAs in cancer; hsa04151 PI3K-Akt signaling pathway; hsa04015 Rap1 signaling pathway; hsa04144 Endocyt…	GO:0000122 negative regulation of transcription by RNA polymerase II; GO:0000165 MAPK cascade; GO:0000902 cell morphogenesis; GO:0000904 cell morphogenesis involved in differentiation; GO:0001501 skeletal system development; GO:0001503 ossification; GO:0001654 eye development; GO:0001932 regulation of protein phosphorylation; GO:0001934 positive regulation of protein phosphorylation; GO:0001936 r…	GO:0000323 lytic vacuole; GO:0005576 extracellular region; GO:0005622 intracellular; GO:0005623 cell; GO:0005634 nucleus; GO:0005737 cytoplasm; GO:0005764 lysosome; GO:0005773 vacuole; GO:0005783 endoplasmic reticulum; GO:0005794 Golgi apparatus; GO:0005886 plasma membrane; GO:0005887 integral component of plasma membrane; GO:0009898 cytoplasmic side of plasma membrane; GO:0009986 cell surface; G…	GO:0003824 catalytic activity; GO:0004672 protein kinase activity; GO:0004713 protein tyrosine kinase activity; GO:0004714 transmembrane receptor protein tyrosine kinase activity; GO:0004888 transmembrane signaling receptor activity; GO:0005007 fibroblast growth factor-activated receptor activity; GO:0005085 guanyl-nucleotide exchange factor activity; GO:0005088 Ras guanyl-nucleotide exchange fac…	PF07679; PF13927; PF07714	Immunoglobulin I-set domain; Immunoglobulin domain; Protein tyrosine kinase	T	KOG0200	Fibroblast/platelet-derived growth factor receptor and related receptor tyrosine kinases
Q86XX4	Extracellular matrix protein FRAS1 OS=Homo sapiens OX=9606 GN=FRAS1 PE=1 SV=2	FRAS1	0.758	0.0802258	Down	442.9	1	3	3	3	1.118	1.098	0.799	0.879	plasma membrane	K23379	FRAS1; extracelluar matrix protein FRAS1	hsa04512 ECM-receptor interaction	GO:0001655 urogenital system development; GO:0001656 metanephros development; GO:0001822 kidney development; GO:0002009 morphogenesis of an epithelium; GO:0003338 metanephros morphogenesis; GO:0006810 transport; GO:0007275 multicellular organism development; GO:0008104 protein localization; GO:0009653 anatomical structure morphogenesis; GO:0009790 embryo development; GO:0009887 animal organ morph…	GO:0005576 extracellular region; GO:0005604 basement membrane; GO:0031012 extracellular matrix; GO:0062023 collagen-containing extracellular matrix;		PF03160	Calx-beta domain	OPTVW	KOG3597	Proteoglycan
Q15398	Disks large-associated protein 5 OS=Homo sapiens OX=9606 GN=DLGAP5 PE=1 SV=2	DLGAP5	0.686	0.0113302	Down	95.1	7	4	7	4	1.224	1.138	0.834	0.788	nucleus	K16804			GO:0000070 mitotic sister chromatid segregation; GO:0000278 mitotic cell cycle; GO:0000280 nuclear division; GO:0000819 sister chromatid segregation; GO:0006355 regulation of transcription, DNA-templated; GO:0006357 regulation of transcription by RNA polymerase II; GO:0006464 cellular protein modification process; GO:0006470 protein dephosphorylation; GO:0006793 phosphorus metabolic process; GO:0…	GO:0000922 spindle pole; GO:0005622 intracellular; GO:0005623 cell; GO:0005634 nucleus; GO:0005737 cytoplasm; GO:0005739 mitochondrion; GO:0005813 centrosome; GO:0005815 microtubule organizing center; GO:0005819 spindle; GO:0005829 cytosol; GO:0005856 cytoskeleton; GO:0015630 microtubule cytoskeleton; GO:0031616 spindle pole centrosome; GO:0043226 organelle; GO:0043227 membrane-bounded organelle;…	GO:0003824 catalytic activity; GO:0004721 phosphoprotein phosphatase activity; GO:0016787 hydrolase activity; GO:0016788 hydrolase activity, acting on ester bonds; GO:0016791 phosphatase activity; GO:0042578 phosphoric ester hydrolase activity; GO:0140096 catalytic activity, acting on a protein;			T	KOG3971	SAP-90/PSD-95 associated protein-related protein (Vulcan)
Q96MW1	Coiled-coil domain-containing protein 43 OS=Homo sapiens OX=9606 GN=CCDC43 PE=1 SV=2	CCDC43	1.312	0.0113137	Up	25.2	28	4	4	4	0.83	0.915	1.098	1.191	nucleus					GO:0005622 intracellular; GO:0005623 cell; GO:0005737 cytoplasm; GO:0005829 cytosol;
O00468	Agrin OS=Homo sapiens OX=9606 GN=AGRN PE=1 SV=6	AGRN	0.718	0.00590897	Down	217.2	14	18	32	18	1.131	1.161	0.815	0.83	extracellular	K06254	AGRN; agrin	hsa04512 ECM-receptor interaction	GO:0001523 retinoid metabolic process; GO:0001932 regulation of protein phosphorylation; GO:0001934 positive regulation of protein phosphorylation; GO:0001941 postsynaptic membrane organization; GO:0002028 regulation of sodium ion transport; GO:0006022 aminoglycan metabolic process; GO:0006023 aminoglycan biosynthetic process; GO:0006024 glycosaminoglycan biosynthetic process; GO:0006026 aminogly…	GO:0000323 lytic vacuole; GO:0005576 extracellular region; GO:0005604 basement membrane; GO:0005615 extracellular space; GO:0005622 intracellular; GO:0005623 cell; GO:0005737 cytoplasm; GO:0005764 lysosome; GO:0005773 vacuole; GO:0005775 vacuolar lumen; GO:0005794 Golgi apparatus; GO:0005796 Golgi lumen; GO:0005829 cytosol; GO:0005886 plasma membrane; GO:0009986 cell surface; GO:0012505 endomembr…	GO:0002162 dystroglycan binding; GO:0004857 enzyme inhibitor activity; GO:0005198 structural molecule activity; GO:0005200 structural constituent of cytoskeleton; GO:0005488 binding; GO:0005509 calcium ion binding; GO:0005515 protein binding; GO:0005539 glycosaminoglycan binding; GO:0019838 growth factor binding; GO:0019955 cytokine binding; GO:0030234 enzyme regulator activity; GO:0030545 recept…	PF03146; PF07648; PF00050; PF00053; PF00008; PF00054	Agrin NtA domain; Kazal-type serine protease inhibitor domain; Kazal-type serine protease inhibitor domain; Laminin EGF-like (Domains III and V); EGF-like domain; Laminin G domain	O	KOG3509	Basement membrane-specific heparan sulfate proteoglycan (HSPG) core protein
P62495	Eukaryotic peptide chain release factor subunit 1 OS=Homo sapiens OX=9606 GN=ETF1 PE=1 SV=3	ETF1	1.352	0.0517969	Up	49	25	9	30	9	0.838	0.877	1.174	1.142	cytoplasm	K03265	ETF1; peptide chain release factor subunit 1	hsa03015 mRNA surveillance pathway	GO:0000184 nuclear-transcribed mRNA catabolic process, nonsense-mediated decay; GO:0000956 nuclear-transcribed mRNA catabolic process; GO:0006139 nucleobase-containing compound metabolic process; GO:0006401 RNA catabolic process; GO:0006402 mRNA catabolic process; GO:0006412 translation; GO:0006415 translational termination; GO:0006417 regulation of translation; GO:0006449 regulation of translati…	GO:0005622 intracellular; GO:0005623 cell; GO:0005737 cytoplasm; GO:0005829 cytosol;	GO:0003676 nucleic acid binding; GO:0003723 RNA binding; GO:0003729 mRNA binding; GO:0003747 translation release factor activity; GO:0005488 binding; GO:0008079 translation termination factor activity; GO:0008135 translation factor activity, RNA binding; GO:0043021 ribonucleoprotein complex binding; GO:0043022 ribosome binding; GO:0044877 protein-containing complex binding; GO:0097159 organic cyc…	PF03463; PF03464; PF03465	eRF1 domain 1; eRF1 domain 2; eRF1 domain 3	J	KOG0688	Peptide chain release factor 1 (eRF1)
O94952	F-box only protein 21 OS=Homo sapiens OX=9606 GN=FBXO21 PE=2 SV=2	FBXO21	0.74	0.0716178	Down	72.2	4	1	4	1	1.2	1.087	0.934	0.764	cytoplasm	K10301			GO:0000209 protein polyubiquitination; GO:0006464 cellular protein modification process; GO:0006508 proteolysis; GO:0006511 ubiquitin-dependent protein catabolic process; GO:0006807 nitrogen compound metabolic process; GO:0008152 metabolic process; GO:0009056 catabolic process; GO:0009057 macromolecule catabolic process; GO:0009987 cellular process; GO:0016567 protein ubiquitination; GO:0019538 p…	GO:0000151 ubiquitin ligase complex; GO:0005622 intracellular; GO:0005623 cell; GO:0005737 cytoplasm; GO:0005829 cytosol; GO:0032991 protein-containing complex; GO:1902494 catalytic complex; GO:1990234 transferase complex;	GO:0003824 catalytic activity; GO:0004842 ubiquitin-protein transferase activity; GO:0016740 transferase activity; GO:0019787 ubiquitin-like protein transferase activity; GO:0140096 catalytic activity, acting on a protein;	PF08755	Hemimethylated DNA-binding protein YccV like
P09958	Furin OS=Homo sapiens OX=9606 GN=FURIN PE=1 SV=2	FURIN	0.464	0.0137007	Down	86.6	9	5	6	5	1.404	1.169	0.646	0.548	plasma membrane	K01349			GO:0001817 regulation of cytokine production; GO:0001818 negative regulation of cytokine production; GO:0006465 signal peptide processing; GO:0006508 proteolysis; GO:0006518 peptide metabolic process; GO:0006807 nitrogen compound metabolic process; GO:0006810 transport; GO:0007154 cell communication; GO:0007165 signal transduction; GO:0007166 cell surface receptor signaling pathway; GO:0007167 en…	GO:0000139 Golgi membrane; GO:0005576 extracellular region; GO:0005622 intracellular; GO:0005623 cell; GO:0005737 cytoplasm; GO:0005768 endosome; GO:0005769 early endosome; GO:0005783 endoplasmic reticulum; GO:0005788 endoplasmic reticulum lumen; GO:0005789 endoplasmic reticulum membrane; GO:0005794 Golgi apparatus; GO:0005795 Golgi stack; GO:0005796 Golgi lumen; GO:0005798 Golgi-associated vesic…	GO:0002020 protease binding; GO:0003824 catalytic activity; GO:0004175 endopeptidase activity; GO:0004252 serine-type endopeptidase activity; GO:0004857 enzyme inhibitor activity; GO:0004866 endopeptidase inhibitor activity; GO:0004867 serine-type endopeptidase inhibitor activity; GO:0005488 binding; GO:0005515 protein binding; GO:0008233 peptidase activity; GO:0008236 serine-type peptidase activ…	PF00082	Subtilase family	O	KOG3525	Subtilisin-like proprotein convertase
P35052	Glypican-1 OS=Homo sapiens OX=9606 GN=GPC1 PE=1 SV=2	GPC1	0.497	0.0313005	Down	61.6	3	2	3	1	1.384	1.266	0.672	0.643	extracellular	K08107	GPC1; glypican 1	hsa05205 Proteoglycans in cancer; hsa05418 Fluid shear stress and atherosclerosis	GO:0000902 cell morphogenesis; GO:0000904 cell morphogenesis involved in differentiation; GO:0001523 retinoid metabolic process; GO:0002376 immune system process; GO:0006022 aminoglycan metabolic process; GO:0006023 aminoglycan biosynthetic process; GO:0006024 glycosaminoglycan biosynthetic process; GO:0006026 aminoglycan catabolic process; GO:0006027 glycosaminoglycan catabolic process; GO:00060…	GO:0000323 lytic vacuole; GO:0005576 extracellular region; GO:0005615 extracellular space; GO:0005622 intracellular; GO:0005623 cell; GO:0005634 nucleus; GO:0005654 nucleoplasm; GO:0005737 cytoplasm; GO:0005764 lysosome; GO:0005768 endosome; GO:0005773 vacuole; GO:0005775 vacuolar lumen; GO:0005794 Golgi apparatus; GO:0005796 Golgi lumen; GO:0005829 cytosol; GO:0005886 plasma membrane; GO:0012505…	GO:0005488 binding; GO:0005507 copper ion binding; GO:0005515 protein binding; GO:0005518 collagen binding; GO:0017134 fibroblast growth factor binding; GO:0019838 growth factor binding; GO:0043167 ion binding; GO:0043169 cation binding; GO:0043236 laminin binding; GO:0044877 protein-containing complex binding; GO:0046872 metal ion binding; GO:0046914 transition metal ion binding; GO:0050840 extr…			T	KOG3821	Heparin sulfate cell surface proteoglycan
Q5VV42	Threonylcarbamoyladenosine tRNA methylthiotransferase OS=Homo sapiens OX=9606 GN=CDKAL1 PE=1 SV=1	CDKAL1	0.682	0.0798932	Down	65.1	21	9	19	9	1.208	1.164	0.777	0.838	cytoplasm	K15865			GO:0006139 nucleobase-containing compound metabolic process; GO:0006396 RNA processing; GO:0006399 tRNA metabolic process; GO:0006400 tRNA modification; GO:0006412 translation; GO:0006518 peptide metabolic process; GO:0006725 cellular aromatic compound metabolic process; GO:0006807 nitrogen compound metabolic process; GO:0008033 tRNA processing; GO:0008152 metabolic process; GO:0009058 biosynthet…	GO:0005622 intracellular; GO:0005623 cell; GO:0005737 cytoplasm; GO:0005783 endoplasmic reticulum; GO:0005789 endoplasmic reticulum membrane; GO:0005791 rough endoplasmic reticulum; GO:0012505 endomembrane system; GO:0016020 membrane; GO:0031984 organelle subcompartment; GO:0042175 nuclear outer membrane-endoplasmic reticulum membrane network; GO:0043226 organelle; GO:0043227 membrane-bounded org…	GO:0003824 catalytic activity; GO:0016740 transferase activity; GO:0016782 transferase activity, transferring sulfur-containing groups; GO:0035596 methylthiotransferase activity; GO:0035598 N6-threonylcarbomyladenosine methylthiotransferase activity; GO:0050497 transferase activity, transferring alkylthio groups;	PF04055; PF01938	Radical SAM superfamily; TRAM domain	J	KOG4355	Predicted Fe-S oxidoreductase
P99999	Cytochrome c OS=Homo sapiens OX=9606 GN=CYCS PE=1 SV=2	CYCS	1.38	0.0835509	Up	11.7	38	4	13	4	0.924	0.726	1.35	0.942	mitochondria	K08738	CYC; cytochrome c	hsa05160 Hepatitis C; hsa05200 Pathways in cancer [Cancer network viewer]; hsa05161 Hepatitis B; hsa05170 Human immunodeficiency virus 1 infection; hsa05169 Epstein-Barr virus infection; hsa05131 Shigellosis; hsa05012 Parkinson disease; hsa05010 Alzheimer disease; hsa05132 Salmonella infection; hsa05416 Viral myocarditis; hsa05168 Herpes simplex virus 1 infection; hsa05210 Colorectal cancer; hsa0…	GO:0006091 generation of precursor metabolites and energy; GO:0006119 oxidative phosphorylation; GO:0006122 mitochondrial electron transport, ubiquinol to cytochrome c; GO:0006123 mitochondrial electron transport, cytochrome c to oxygen; GO:0006139 nucleobase-containing compound metabolic process; GO:0006163 purine nucleotide metabolic process; GO:0006725 cellular aromatic compound metabolic proc…	GO:0000159 protein phosphatase type 2A complex; GO:0005622 intracellular; GO:0005623 cell; GO:0005634 nucleus; GO:0005737 cytoplasm; GO:0005739 mitochondrion; GO:0005740 mitochondrial envelope; GO:0005743 mitochondrial inner membrane; GO:0005758 mitochondrial intermembrane space; GO:0005829 cytosol; GO:0008287 protein serine/threonine phosphatase complex; GO:0016020 membrane; GO:0019866 organelle…	GO:0003824 catalytic activity; GO:0005488 binding; GO:0009055 electron transfer activity; GO:0016491 oxidoreductase activity; GO:0020037 heme binding; GO:0045155 electron transporter, transferring electrons from CoQH2-cytochrome c reductase complex and cytochrome c oxidase complex activity; GO:0046906 tetrapyrrole binding; GO:0048037 cofactor binding; GO:0097159 organic cyclic compound binding; G…	PF00034	Cytochrome c	C	KOG3453	Cytochrome c
O00622	CCN family member 1 OS=Homo sapiens OX=9606 GN=CCN1 PE=1 SV=1	CCN1	0.644	0.0846111	Down	42	6	2	3	2	1.158	1.262	0.79	0.764	extracellular	K06829			GO:0000003 reproduction; GO:0001501 skeletal system development; GO:0001503 ossification; GO:0001525 angiogenesis; GO:0001568 blood vessel development; GO:0001649 osteoblast differentiation; GO:0001701 in utero embryonic development; GO:0001890 placenta development; GO:0001892 embryonic placenta development; GO:0001932 regulation of protein phosphorylation; GO:0001934 positive regulation of prote…	GO:0005576 extracellular region; GO:0005622 intracellular; GO:0005623 cell; GO:0005737 cytoplasm; GO:0005783 endoplasmic reticulum; GO:0005788 endoplasmic reticulum lumen; GO:0012505 endomembrane system; GO:0031012 extracellular matrix; GO:0031974 membrane-enclosed lumen; GO:0043226 organelle; GO:0043227 membrane-bounded organelle; GO:0043229 intracellular organelle; GO:0043231 intracellular memb…	GO:0005102 signaling receptor binding; GO:0005178 integrin binding; GO:0005488 binding; GO:0005515 protein binding; GO:0005539 glycosaminoglycan binding; GO:0008201 heparin binding; GO:0043167 ion binding; GO:0043168 anion binding; GO:0044877 protein-containing complex binding; GO:0050839 cell adhesion molecule binding; GO:0050840 extracellular matrix binding; GO:0097367 carbohydrate derivative b…	PF00219; PF00007	Insulin-like growth factor binding protein; Cystine-knot domain
O43405	Cochlin OS=Homo sapiens OX=9606 GN=COCH PE=1 SV=1	COCH	0.706	0.0932118	Down	59.4	3	1	2	1	1.107	1.23	0.832	0.81	extracellular	K23574			GO:0002682 regulation of immune system process; GO:0002684 positive regulation of immune system process; GO:0003008 system process; GO:0006950 response to stress; GO:0006952 defense response; GO:0007600 sensory perception; GO:0007605 sensory perception of sound; GO:0008360 regulation of cell shape; GO:0009605 response to external stimulus; GO:0009607 response to biotic stimulus; GO:0009617 respon…	GO:0005576 extracellular region; GO:0031012 extracellular matrix;	GO:0005488 binding; GO:0005518 collagen binding; GO:0044877 protein-containing complex binding;	PF03815; PF00092	LCCL domain; von Willebrand factor type A domain	VW	KOG1216	von Willebrand factor and related coagulation proteins
Q0VF96	Cingulin-like protein 1 OS=Homo sapiens OX=9606 GN=CGNL1 PE=1 SV=2	CGNL1	0.725	0.00585192	Down	149	4	4	4	4	1.154	1.156	0.833	0.842	nucleus	K21110	CGNL1; cingulin-like protein 1	hsa04530 Tight junction	GO:0006996 organelle organization; GO:0007010 cytoskeleton organization; GO:0007015 actin filament organization; GO:0009966 regulation of signal transduction; GO:0009968 negative regulation of signal transduction; GO:0009987 cellular process; GO:0010646 regulation of cell communication; GO:0010648 negative regulation of cell communication; GO:0016043 cellular component organization; GO:0023051 re…	GO:0005622 intracellular; GO:0005623 cell; GO:0005856 cytoskeleton; GO:0005911 cell-cell junction; GO:0005923 bicellular tight junction; GO:0015629 actin cytoskeleton; GO:0030054 cell junction; GO:0043226 organelle; GO:0043228 non-membrane-bounded organelle; GO:0043229 intracellular organelle; GO:0043232 intracellular non-membrane-bounded organelle; GO:0043296 apical junction complex; GO:0070160 …
Q9H3G5	Probable serine carboxypeptidase CPVL OS=Homo sapiens OX=9606 GN=CPVL PE=1 SV=2	CPVL	0.726	0.0370111	Down	54.1	5	2	3	2	1.149	1.16	0.812	0.864	endoplasmic reticulum	K09645			GO:0006508 proteolysis; GO:0006807 nitrogen compound metabolic process; GO:0008152 metabolic process; GO:0009056 catabolic process; GO:0009057 macromolecule catabolic process; GO:0009987 cellular process; GO:0019538 protein metabolic process; GO:0030163 protein catabolic process; GO:0043170 macromolecule metabolic process; GO:0044237 cellular metabolic process; GO:0044238 primary metabolic proces…		GO:0003824 catalytic activity; GO:0004180 carboxypeptidase activity; GO:0004185 serine-type carboxypeptidase activity; GO:0008233 peptidase activity; GO:0008236 serine-type peptidase activity; GO:0008238 exopeptidase activity; GO:0016787 hydrolase activity; GO:0017171 serine hydrolase activity; GO:0070008 serine-type exopeptidase activity; GO:0070011 peptidase activity, acting on L-amino acid pep…	PF00450	Serine carboxypeptidase	O	KOG1282	Serine carboxypeptidases (lysosomal cathepsin A)
Q14999	Cullin-7 OS=Homo sapiens OX=9606 GN=CUL7 PE=1 SV=2	CUL7	0.752	0.0592784	Down	191	5	5	10	5	1.104	1.116	0.795	0.874	cytoplasm,nucleus	K10613	CUL7; cullin 7	hsa04120 Ubiquitin mediated proteolysis	GO:0000003 reproduction; GO:0000226 microtubule cytoskeleton organization; GO:0000278 mitotic cell cycle; GO:0000281 mitotic cytokinesis; GO:0000910 cytokinesis; GO:0001568 blood vessel development; GO:0001570 vasculogenesis; GO:0001837 epithelial to mesenchymal transition; GO:0001890 placenta development; GO:0001944 vasculature development; GO:0003006 developmental process involved in reproducti…	GO:0000151 ubiquitin ligase complex; GO:0000152 nuclear ubiquitin ligase complex; GO:0005622 intracellular; GO:0005623 cell; GO:0005634 nucleus; GO:0005680 anaphase-promoting complex; GO:0005737 cytoplasm; GO:0005794 Golgi apparatus; GO:0005813 centrosome; GO:0005815 microtubule organizing center; GO:0005829 cytosol; GO:0005856 cytoskeleton; GO:0012505 endomembrane system; GO:0015630 microtubule …
P41208	Centrin-2 OS=Homo sapiens OX=9606 GN=CETN2 PE=1 SV=1	CETN2	0.752	0.0516822	Down	19.7	19	3	4	3	1.175	1.098	0.917	0.796	nucleus	K10840	CETN2; centrin-2	hsa03420 Nucleotide excision repair	GO:0000003 reproduction; GO:0000086 G2/M transition of mitotic cell cycle; GO:0000226 microtubule cytoskeleton organization; GO:0000278 mitotic cell cycle; GO:0000715 nucleotide-excision repair, DNA damage recognition; GO:0006139 nucleobase-containing compound metabolic process; GO:0006259 DNA metabolic process; GO:0006281 DNA repair; GO:0006289 nucleotide-excision repair; GO:0006294 nucleotide-e…	GO:0000109 nucleotide-excision repair complex; GO:0005622 intracellular; GO:0005623 cell; GO:0005634 nucleus; GO:0005654 nucleoplasm; GO:0005737 cytoplasm; GO:0005813 centrosome; GO:0005814 centriole; GO:0005815 microtubule organizing center; GO:0005829 cytosol; GO:0005856 cytoskeleton; GO:0005929 cilium; GO:0015630 microtubule cytoskeleton; GO:0031974 membrane-enclosed lumen; GO:0031981 nuclear …	GO:0005488 binding; GO:0005509 calcium ion binding; GO:0005515 protein binding; GO:0008017 microtubule binding; GO:0008092 cytoskeletal protein binding; GO:0015631 tubulin binding; GO:0031683 G-protein beta/gamma-subunit complex binding; GO:0032795 heterotrimeric G-protein binding; GO:0043167 ion binding; GO:0043169 cation binding; GO:0044877 protein-containing complex binding; GO:0046872 metal i…	PF13499	EF-hand domain pair	DZ	KOG0028	Ca2+-binding protein (centrin/caltractin), EF-Hand superfamily protein
P17302	Gap junction alpha-1 protein OS=Homo sapiens OX=9606 GN=GJA1 PE=1 SV=2	GJA1	0.734	0.0819415	Down	43	15	4	5	4	1.244	1.069	0.86	0.83	plasma membrane	K07372	GJA1; gap junction alpha-1 protein	hsa05412 Arrhythmogenic right ventricular cardiomyopathy; hsa04540 Gap junction	GO:0000003 reproduction; GO:0000902 cell morphogenesis; GO:0001101 response to acid chemical; GO:0001503 ossification; GO:0001508 action potential; GO:0001558 regulation of cell growth; GO:0001568 blood vessel development; GO:0001649 osteoblast differentiation; GO:0001654 eye development; GO:0001701 in utero embryonic development; GO:0001764 neuron migration; GO:0001837 epithelial to mesenchymal …	GO:0000139 Golgi membrane; GO:0000323 lytic vacuole; GO:0005622 intracellular; GO:0005623 cell; GO:0005634 nucleus; GO:0005654 nucleoplasm; GO:0005737 cytoplasm; GO:0005739 mitochondrion; GO:0005740 mitochondrial envelope; GO:0005741 mitochondrial outer membrane; GO:0005764 lysosome; GO:0005768 endosome; GO:0005769 early endosome; GO:0005770 late endosome; GO:0005771 multivesicular body; GO:00057…	GO:0005102 signaling receptor binding; GO:0005215 transporter activity; GO:0005243 gap junction channel activity; GO:0005488 binding; GO:0005515 protein binding; GO:0008092 cytoskeletal protein binding; GO:0015075 ion transmembrane transporter activity; GO:0015267 channel activity; GO:0015631 tubulin binding; GO:0017124 SH3 domain binding; GO:0019899 enzyme binding; GO:0019900 kinase binding; GO:…
P12429	Annexin A3 OS=Homo sapiens OX=9606 GN=ANXA3 PE=1 SV=3	ANXA3	1.312	0.0457936	Up	36.4	45	12	50	12	0.856	0.885	1.16	1.124	cytoplasm	K17089			GO:0001775 cell activation; GO:0002252 immune effector process; GO:0002263 cell activation involved in immune response; GO:0002274 myeloid leukocyte activation; GO:0002275 myeloid cell activation involved in immune response; GO:0002283 neutrophil activation involved in immune response; GO:0002366 leukocyte activation involved in immune response; GO:0002376 immune system process; GO:0002443 leukoc…	GO:0005622 intracellular; GO:0005623 cell; GO:0005737 cytoplasm; GO:0005829 cytosol; GO:0005886 plasma membrane; GO:0012505 endomembrane system; GO:0012506 vesicle membrane; GO:0016020 membrane; GO:0030139 endocytic vesicle; GO:0030141 secretory granule; GO:0030424 axon; GO:0030425 dendrite; GO:0030659 cytoplasmic vesicle membrane; GO:0030666 endocytic vesicle membrane; GO:0030670 phagocytic vesi…	GO:0004857 enzyme inhibitor activity; GO:0004859 phospholipase inhibitor activity; GO:0005488 binding; GO:0005515 protein binding; GO:0005543 phospholipid binding; GO:0005544 calcium-dependent phospholipid binding; GO:0008289 lipid binding; GO:0019834 phospholipase A2 inhibitor activity; GO:0030234 enzyme regulator activity; GO:0043167 ion binding; GO:0043168 anion binding; GO:0048306 calcium-dep…			U	KOG0819	Annexin
P53634	Dipeptidyl peptidase 1 OS=Homo sapiens OX=9606 GN=CTSC PE=1 SV=2	CTSC	0.733	0.0540218	Down	51.8	11	3	12	3	1.1	1.155	0.775	0.879	plasma membrane	K01275	CTSC; cathepsin C [EC:3.4.14.1]	hsa04142 Lysosome; hsa04210 Apoptosis	GO:0001775 cell activation; GO:0001906 cell killing; GO:0001909 leukocyte mediated cytotoxicity; GO:0001913 T cell mediated cytotoxicity; GO:0002250 adaptive immune response; GO:0002252 immune effector process; GO:0002263 cell activation involved in immune response; GO:0002274 myeloid leukocyte activation; GO:0002275 myeloid cell activation involved in immune response; GO:0002283 neutrophil activ…	GO:0000323 lytic vacuole; GO:0005576 extracellular region; GO:0005615 extracellular space; GO:0005622 intracellular; GO:0005623 cell; GO:0005634 nucleus; GO:0005654 nucleoplasm; GO:0005737 cytoplasm; GO:0005764 lysosome; GO:0005766 primary lysosome; GO:0005773 vacuole; GO:0005775 vacuolar lumen; GO:0005783 endoplasmic reticulum; GO:0005788 endoplasmic reticulum lumen; GO:0005793 endoplasmic retic…	GO:0003824 catalytic activity; GO:0004175 endopeptidase activity; GO:0004197 cysteine-type endopeptidase activity; GO:0004252 serine-type endopeptidase activity; GO:0005488 binding; GO:0005515 protein binding; GO:0008047 enzyme activator activity; GO:0008233 peptidase activity; GO:0008234 cysteine-type peptidase activity; GO:0008236 serine-type peptidase activity; GO:0016504 peptidase activator a…	PF08773; PF00112	Cathepsin C exclusion domain; Papain family cysteine protease	O	KOG1543	Cysteine proteinase Cathepsin L
P17544	Cyclic AMP-dependent transcription factor ATF-7 OS=Homo sapiens OX=9606 GN=ATF7 PE=1 SV=3	ATF7	0.759	0.0857099	Down	51.7	6	3	3	2	1.13	1.138	0.806	0.916	nucleus	K09045			GO:0000122 negative regulation of transcription by RNA polymerase II; GO:0006355 regulation of transcription, DNA-templated; GO:0006357 regulation of transcription by RNA polymerase II; GO:0009889 regulation of biosynthetic process; GO:0009890 negative regulation of biosynthetic process; GO:0009892 negative regulation of metabolic process; GO:0010468 regulation of gene expression; GO:0010556 regu…	GO:0005622 intracellular; GO:0005623 cell; GO:0005634 nucleus; GO:0031974 membrane-enclosed lumen; GO:0031981 nuclear lumen; GO:0034399 nuclear periphery; GO:0043226 organelle; GO:0043227 membrane-bounded organelle; GO:0043229 intracellular organelle; GO:0043231 intracellular membrane-bounded organelle; GO:0043233 organelle lumen; GO:0070013 intracellular organelle lumen;	GO:0000976 transcription regulatory region sequence-specific DNA binding; GO:0000977 RNA polymerase II transcription regulatory region sequence-specific DNA binding; GO:0000978 RNA polymerase II cis-regulatory region sequence-specific DNA binding; GO:0000981 DNA-binding transcription factor activity, RNA polymerase II-specific; GO:0000987 cis-regulatory region sequence-specific DNA binding; GO:00…			K	KOG1414	Transcriptional activator FOSB/c-Fos and related bZIP transcription factors
P11047	Laminin subunit gamma-1 OS=Homo sapiens OX=9606 GN=LAMC1 PE=1 SV=3	LAMC1	0.58	0.0450697	Down	177.5	22	23	50	23	1.233	1.265	0.738	0.711	extracellular	K05635	LAMC1; laminin, gamma 1	hsa04510 Focal adhesion; hsa05146 Amoebiasis; hsa05200 Pathways in cancer [Cancer network viewer]; hsa05222 Small cell lung cancer; hsa05165 Human papillomavirus infection; hsa04512 ECM-receptor interaction; hsa05145 Toxoplasmosis; hsa04151 PI3K-Akt signaling pathway; hsa05020 Prion disease	GO:0000902 cell morphogenesis; GO:0000904 cell morphogenesis involved in differentiation; GO:0006464 cellular protein modification process; GO:0006807 nitrogen compound metabolic process; GO:0006928 movement of cell or subcellular component; GO:0007044 cell-substrate junction assembly; GO:0007155 cell adhesion; GO:0007275 multicellular organism development; GO:0007399 nervous system development; …	GO:0005576 extracellular region; GO:0005604 basement membrane; GO:0005606 laminin-1 complex; GO:0005615 extracellular space; GO:0005622 intracellular; GO:0005623 cell; GO:0005737 cytoplasm; GO:0005783 endoplasmic reticulum; GO:0005788 endoplasmic reticulum lumen; GO:0012505 endomembrane system; GO:0031012 extracellular matrix; GO:0031974 membrane-enclosed lumen; GO:0032991 protein-containing comp…	GO:0005198 structural molecule activity; GO:0005201 extracellular matrix structural constituent; GO:0005488 binding; GO:0008289 lipid binding; GO:0043208 glycosphingolipid binding; GO:0046625 sphingolipid binding; GO:0051861 glycolipid binding; GO:0097367 carbohydrate derivative binding;	PF00053	Laminin EGF-like (Domains III and V)	W	KOG1836	Extracellular matrix glycoprotein Laminin subunits alpha and gamma
Q9BY42	Replication termination factor 2 OS=Homo sapiens OX=9606 GN=RTF2 PE=1 SV=3	RTF2	0.626	0.0813286	Down	33.9	4	1	4	1	1.238	1.209	0.731	0.8	mitochondria				GO:0006139 nucleobase-containing compound metabolic process; GO:0006259 DNA metabolic process; GO:0006260 DNA replication; GO:0006261 DNA-dependent DNA replication; GO:0006274 DNA replication termination; GO:0006725 cellular aromatic compound metabolic process; GO:0006807 nitrogen compound metabolic process; GO:0008152 metabolic process; GO:0009058 biosynthetic process; GO:0009059 macromolecule b…	GO:0005622 intracellular; GO:0005623 cell; GO:0005634 nucleus; GO:0043226 organelle; GO:0043227 membrane-bounded organelle; GO:0043229 intracellular organelle; GO:0043231 intracellular membrane-bounded organelle;				S	KOG3113	Uncharacterized conserved protein
P82912	28S ribosomal protein S11, mitochondrial OS=Homo sapiens OX=9606 GN=MRPS11 PE=1 SV=2	MRPS11	0.744	0.0199453	Down	20.6	23	2	3	2	1.16	1.126	0.852	0.85	mitochondria	K02948	RP-S11; small subunit ribosomal protein S11	hsa03010 Ribosome	GO:0000028 ribosomal small subunit assembly; GO:0000462 maturation of SSU-rRNA from tricistronic rRNA transcript (SSU-rRNA, 5.8S rRNA, LSU-rRNA); GO:0006139 nucleobase-containing compound metabolic process; GO:0006364 rRNA processing; GO:0006396 RNA processing; GO:0006412 translation; GO:0006414 translational elongation; GO:0006415 translational termination; GO:0006518 peptide metabolic process; …	GO:0000313 organellar ribosome; GO:0000314 organellar small ribosomal subunit; GO:0005622 intracellular; GO:0005623 cell; GO:0005737 cytoplasm; GO:0005739 mitochondrion; GO:0005740 mitochondrial envelope; GO:0005743 mitochondrial inner membrane; GO:0005759 mitochondrial matrix; GO:0005761 mitochondrial ribosome; GO:0005763 mitochondrial small ribosomal subunit; GO:0005840 ribosome; GO:0015935 sma…	GO:0003676 nucleic acid binding; GO:0003723 RNA binding; GO:0003729 mRNA binding; GO:0003735 structural constituent of ribosome; GO:0005198 structural molecule activity; GO:0005488 binding; GO:0019843 rRNA binding; GO:0048027 mRNA 5'-UTR binding; GO:0070181 small ribosomal subunit rRNA binding; GO:0097159 organic cyclic compound binding; GO:1901363 heterocyclic compound binding;			J	KOG0408	Mitochondrial/chloroplast ribosomal protein S11
Q96D70	R3H domain-containing protein 4 OS=Homo sapiens OX=9606 GN=R3HDM4 PE=1 SV=3	R3HDM4	1.747	0.0129522	Up	30.3	4	1	2	1	0.683	0.788	1.204	1.364	nucleus							PF13902; PF01424	R3H-associated N-terminal domain; R3H domain	S	KOG1478	3-keto sterol reductase
Q02809	Procollagen-lysine,2-oxoglutarate 5-dioxygenase 1 OS=Homo sapiens OX=9606 GN=PLOD1 PE=1 SV=2	PLOD1	0.75	0.0339411	Down	83.5	23	14	42	13	1.16	1.078	0.891	0.789	extracellular	K00473	PLOD1; procollagen-lysine,2-oxoglutarate 5-dioxygenase 1 [EC:1.14.11.4]	hsa00310 Lysine degradation; hsa01100 Metabolic pathways	GO:0001666 response to hypoxia; GO:0006082 organic acid metabolic process; GO:0006464 cellular protein modification process; GO:0006520 cellular amino acid metabolic process; GO:0006575 cellular modified amino acid metabolic process; GO:0006807 nitrogen compound metabolic process; GO:0006950 response to stress; GO:0008152 metabolic process; GO:0008544 epidermis development; GO:0008652 cellular am…	GO:0005622 intracellular; GO:0005623 cell; GO:0005737 cytoplasm; GO:0005783 endoplasmic reticulum; GO:0005789 endoplasmic reticulum membrane; GO:0005791 rough endoplasmic reticulum; GO:0012505 endomembrane system; GO:0016020 membrane; GO:0030867 rough endoplasmic reticulum membrane; GO:0031090 organelle membrane; GO:0031984 organelle subcompartment; GO:0032991 protein-containing complex; GO:00421…	GO:0003824 catalytic activity; GO:0005488 binding; GO:0005506 iron ion binding; GO:0005515 protein binding; GO:0008198 ferrous iron binding; GO:0008475 procollagen-lysine 5-dioxygenase activity; GO:0016491 oxidoreductase activity; GO:0016705 oxidoreductase activity, acting on paired donors, with incorporation or reduction of molecular oxygen; GO:0016706 2-oxoglutarate-dependent dioxygenase activi…	PF03171	2OG-Fe(II) oxygenase superfamily	O	KOG1971	Lysyl hydroxylase
Q69YL0	Protein NCBP2AS2 OS=Homo sapiens OX=9606 GN=NCBP2AS2 PE=1 SV=1	NCBP2AS2	0.621	0.00910927	Down	10.9	8	1	1	1	1.225	1.226	0.766	0.757	mitochondria
O15460	Prolyl 4-hydroxylase subunit alpha-2 OS=Homo sapiens OX=9606 GN=P4HA2 PE=1 SV=1	P4HA2	0.652	0.0390427	Down	60.9	27	10	30	10	1.192	1.239	0.799	0.785	extracellular	K00472	P4HA; prolyl 4-hydroxylase [EC:1.14.11.2]	hsa00330 Arginine and proline metabolism; hsa01100 Metabolic pathways	GO:0006082 organic acid metabolic process; GO:0006091 generation of precursor metabolites and energy; GO:0006464 cellular protein modification process; GO:0006520 cellular amino acid metabolic process; GO:0006575 cellular modified amino acid metabolic process; GO:0006807 nitrogen compound metabolic process; GO:0008152 metabolic process; GO:0009987 cellular process; GO:0018126 protein hydroxylatio…	GO:0005622 intracellular; GO:0005623 cell; GO:0005634 nucleus; GO:0005654 nucleoplasm; GO:0005737 cytoplasm; GO:0005783 endoplasmic reticulum; GO:0005788 endoplasmic reticulum lumen; GO:0005829 cytosol; GO:0012505 endomembrane system; GO:0016222 procollagen-proline 4-dioxygenase complex; GO:0031974 membrane-enclosed lumen; GO:0031981 nuclear lumen; GO:0032991 protein-containing complex; GO:004322…	GO:0003824 catalytic activity; GO:0004656 procollagen-proline 4-dioxygenase activity; GO:0009055 electron transfer activity; GO:0016491 oxidoreductase activity; GO:0016705 oxidoreductase activity, acting on paired donors, with incorporation or reduction of molecular oxygen; GO:0016706 2-oxoglutarate-dependent dioxygenase activity; GO:0019798 procollagen-proline dioxygenase activity; GO:0031543 pe…	PF13640	2OG-Fe(II) oxygenase superfamily	E	KOG1591	Prolyl 4-hydroxylase alpha subunit
P57078	Receptor-interacting serine/threonine-protein kinase 4 OS=Homo sapiens OX=9606 GN=RIPK4 PE=1 SV=1	RIPK4	0.76	0.0641556	Down	91.6	3	2	2	2	1.087	1.178	0.864	0.855	nucleus	K08848			GO:0002009 morphogenesis of an epithelium; GO:0006355 regulation of transcription, DNA-templated; GO:0009653 anatomical structure morphogenesis; GO:0009888 tissue development; GO:0009889 regulation of biosynthetic process; GO:0010468 regulation of gene expression; GO:0010556 regulation of macromolecule biosynthetic process; GO:0019219 regulation of nucleobase-containing compound metabolic process…	GO:0005622 intracellular; GO:0005623 cell; GO:0005737 cytoplasm; GO:0016020 membrane;		PF00069	Protein kinase domain	T	KOG0504	FOG: Ankyrin repeat
Q99442	Translocation protein SEC62 OS=Homo sapiens OX=9606 GN=SEC62 PE=1 SV=1	SEC62	0.764	0.024973	Down	45.8	7	4	12	4	1.132	1.157	0.85	0.9	plasma membrane	K12275	SEC62; translocation protein SEC62	hsa03060 Protein export; hsa04141 Protein processing in endoplasmic reticulum	GO:0006605 protein targeting; GO:0006612 protein targeting to membrane; GO:0006613 cotranslational protein targeting to membrane; GO:0006620 posttranslational protein targeting to endoplasmic reticulum membrane; GO:0006810 transport; GO:0006886 intracellular protein transport; GO:0007154 cell communication; GO:0007165 signal transduction; GO:0008104 protein localization; GO:0009987 cellular proce…	GO:0005622 intracellular; GO:0005623 cell; GO:0005737 cytoplasm; GO:0005783 endoplasmic reticulum; GO:0005789 endoplasmic reticulum membrane; GO:0005791 rough endoplasmic reticulum; GO:0005829 cytosol; GO:0012505 endomembrane system; GO:0016020 membrane; GO:0016021 integral component of membrane; GO:0031224 intrinsic component of membrane; GO:0031984 organelle subcompartment; GO:0042175 nuclear o…	GO:0038023 signaling receptor activity; GO:0060089 molecular transducer activity;			U	KOG2927	Membrane component of ER protein translocation complex

## Sheet: Supplementary Table 2
Supplementary Table 2. Gene Ontology enrichment analysis of downregulated proteins.
Term	Description	Count	P value
BP
GO:0030198	extracellular matrix organization	23	2.86611e-14
GO:0048513	animal organ development	65	1.51993e-08
GO:0072359	circulatory system development	28	1.04417e-07
GO:0009887	animal organ morphogenesis	26	5.12496e-07
GO:0072358	cardiovascular system development	19	6.44e-07
GO:0048598	embryonic morphogenesis	20	1.11547e-06
GO:0035239	tube morphogenesis	21	7.68923e-06
GO:0002009	morphogenesis of an epithelium	18	1.74868e-05
GO:0046466	membrane lipid catabolic process	5	3.2429e-05
GO:0048608	reproductive structure development	17	3.55689e-05
GO:0061458	reproductive system development	17	4.42719e-05
GO:0045597	positive regulation of cell differentiation	27	4.61186e-05
GO:0048568	embryonic organ development	14	4.87176e-05
GO:0007507	heart development	18	6.60826e-05
CC
GO:0005576	extracellular region	60	1.03825e-19
GO:0005615	extracellular space	37	1.70615e-16
GO:0031012	extracellular matrix	21	9.42773e-16
GO:0005604	basement membrane	13	2.94207e-11
GO:0062023	collagen-containing extracellular matrix	13	1.94902e-10
GO:0005887	integral component of plasma membrane	25	2.44086e-07
GO:0031226	intrinsic component of plasma membrane	26	2.53739e-07
GO:0005796	Golgi lumen	7	3.46659e-06
MF
GO:0008236	serine-type peptidase activity	9	7.8397e-08
GO:0017171	serine hydrolase activity	9	1.12401e-07
GO:0050839	cell adhesion molecule binding	14	4.6132e-07
GO:0005518	collagen binding	8	6.14259e-07
GO:0004867	serine-type endopeptidase inhibitor activity	7	1.0769e-06
GO:0005178	integrin binding	11	1.54011e-06
GO:0004252	serine-type endopeptidase activity	7	2.35447e-06
GO:0038023	signaling receptor activity	16	3.15142e-06

## Sheet: Supplementary Table 3
Supplementary Table 3. KEGG pathway enrichment analysis of downregulated proteins.
Term	Description	Count	P value
hsa04512	ECM-receptor interaction	8	1.1752e-06
hsa04142	Lysosome	11	3.39737e-06
hsa05200	Pathways in cancer [Cancer network viewer]	13	0.00214086
hsa00600	Sphingolipid metabolism	3	0.00733895
hsa05222	Small cell lung cancer	5	0.00814314
hsa05206	MicroRNAs in cancer	7	0.00894911
hsa05146	Amoebiasis	4	0.0109235
hsa04950	Maturity onset diabetes of the young	2	0.0145494
hsa04510	Focal adhesion	7	0.0185644
hsa04330	Notch signaling pathway	3	0.0216063
hsa04151	PI3K-Akt signaling pathway	8	0.0238678
hsa04066	HIF-1 signaling pathway	5	0.0239951
hsa04614	Renin-angiotensin system	2	0.0240596
hsa05412	Arrhythmogenic right ventricular cardiomyopathy	3	0.040825
hsa04060	Cytokine-cytokine receptor interaction	2	0.0418021
hsa00511	Other glycan degradation	2	0.0485294
hsa04630	JAK-STAT signaling pathway	2	0.0486453
